# Supplementary material for: Development, Phenotypic Characterization and Genomic Analysis of a Francisella tularensis Panel for Tularemia Vaccine Testing
Source: Front Microbiol. 2021 Aug 11;12:725776. doi: 10.3389/fmicb.2021.725776 (PMC8386241; doi:10.3389/fmicb.2021.725776)
Supplement: Supplementary file 3 [file Data_Sheet_1.xlsx]

## Sheet: Supplementary datasheet 1
Supplementary Datasheet 1
					Locus Tags
Gene Group Name	Alternative Name	Description	Pan-Genome	No. isolates	FRAN031	FRAN037	FRAN244	FRAN249	FRAN250	FRAN251	FRAN253	FRAN254	FRAN255	FRAN256	SchuS4
group_1058		IS5 family transposase ISFtu2	Cloud	1										FRAN256_00114 FRAN256_00227 FRAN256_00643 FRAN256_00672 FRAN256_00837 FRAN256_00995 FRAN256_01282 FRAN256_01566 FRAN256_01693 FRAN256_01728 FRAN256_01794
group_1214		hypothetical protein	Cloud	1										FRAN256_00584 FRAN256_00638 FRAN256_00790 FRAN256_00827 FRAN256_01227 FRAN256_01404 FRAN256_01475 FRAN256_01531 FRAN256_01709 FRAN256_01748 FRAN256_01886 FRAN256_02011 FRAN256_02069
group_1392		IS5 family transposase ISFtu2	Cloud	1										FRAN256_00113 FRAN256_00228 FRAN256_00431 FRAN256_00644 FRAN256_00673 FRAN256_00836 FRAN256_00994 FRAN256_01281 FRAN256_01567 FRAN256_01692 FRAN256_01729 FRAN256_01795
group_1446		hypothetical protein	Cloud	1										FRAN256_00112 FRAN256_00152 FRAN256_00197 FRAN256_00309 FRAN256_00399 FRAN256_00402 FRAN256_00408 FRAN256_00426 FRAN256_00497 FRAN256_00942 FRAN256_01238 FRAN256_01319 FRAN256_01625 FRAN256_01825 FRAN256_01871 FRAN256_01912
group_1478		IS630 family transposase ISFtu1	Cloud	1									FRAN255_00114 FRAN255_00248 FRAN255_00284 FRAN255_00295 FRAN255_00318 FRAN255_00400 FRAN255_00406 FRAN255_00409 FRAN255_00416 FRAN255_00433 FRAN255_00507 FRAN255_00807 FRAN255_00840 FRAN255_00892 FRAN255_00909 FRAN255_00960 FRAN255_01071 FRAN255_01264 FRAN255_01440 FRAN255_01502 FRAN255_01622 FRAN255_01700 FRAN255_01760 FRAN255_01881 FRAN255_01900 FRAN255_01918 FRAN255_01925 FRAN255_01954 FRAN255…
anmK_3		Anhydro-N-acetylmuramic acid kinase	Cloud	1										FRAN256_01593 FRAN256_02038 FRAN256_01594
group_812	rsmA	Ribosomal RNA small subunit methyltransferase A	Cloud	1	FRAN031_00520
group_837	fabZ	3-hydroxyacyl-[acyl-carrier-protein] dehydratase FabZ	Cloud	1	FRAN031_01806
group_851		hypothetical protein	Cloud	1		FRAN037_00235
group_853		hypothetical protein	Cloud	1		FRAN037_01552
group_856		hypothetical protein	Cloud	1		FRAN037_01963
group_857		hypothetical protein	Cloud	1		FRAN037_01964
group_858		hypothetical protein	Cloud	1		FRAN037_01965
group_860		hypothetical protein	Cloud	1				FRAN249_01954
group_861		hypothetical protein	Cloud	1				FRAN249_01955
group_862		hypothetical protein	Cloud	1				FRAN249_02081
group_863		hypothetical protein	Cloud	1								FRAN254_00019
group_864		hypothetical protein	Cloud	1								FRAN254_00090
group_865		hypothetical protein	Cloud	1								FRAN254_00114
group_866		hypothetical protein	Cloud	1								FRAN254_00243
lpxL_2		Lipid A biosynthesis lauroyltransferase	Cloud	1								FRAN254_00268
OLA1		Obg-like ATPase 1	Cloud	1								FRAN254_00287
group_869		hypothetical protein	Cloud	1								FRAN254_00291
group_870		hypothetical protein	Cloud	1								FRAN254_00323
group_871		Bifunctional NMN adenylyltransferase/Nudix hydrolase	Cloud	1								FRAN254_00446
group_872		hypothetical protein	Cloud	1								FRAN254_00475
trmL_2		tRNA (cytidine(34)-2'-O)-methyltransferase	Cloud	1								FRAN254_00543
group_874		hypothetical protein	Cloud	1								FRAN254_00666
rsxB_1		Ion-translocating oxidoreductase complex subunit B	Cloud	1								FRAN254_00766
group_876		hypothetical protein	Cloud	1								FRAN254_00771
group_877		hypothetical protein	Cloud	1								FRAN254_00780
group_878	dtpB_2	Dipeptide and tripeptide permease B	Cloud	1								FRAN254_00811
group_879		hypothetical protein	Cloud	1								FRAN254_00843
group_880		hypothetical protein	Cloud	1								FRAN254_00859
group_881	nanT_2	Sialic acid transporter NanT	Cloud	1								FRAN254_00968
group_882		hypothetical protein	Cloud	1								FRAN254_01105
fmt_2		Methionyl-tRNA formyltransferase	Cloud	1								FRAN254_01110
rocC_2		Amino-acid permease RocC	Cloud	1								FRAN254_01181
group_885		hypothetical protein	Cloud	1								FRAN254_01183
group_886		hypothetical protein	Cloud	1								FRAN254_01194
group_887		hypothetical protein	Cloud	1								FRAN254_01216
group_888		hypothetical protein	Cloud	1								FRAN254_01290
msrB_2		Peptide methionine sulfoxide reductase MsrB	Cloud	1								FRAN254_01343
aroB_2		3-dehydroquinate synthase	Cloud	1								FRAN254_01406
group_891		hypothetical protein	Cloud	1								FRAN254_01414
group_892		hypothetical protein	Cloud	1								FRAN254_01434
group_893		hypothetical protein	Cloud	1								FRAN254_01487
group_894		hypothetical protein	Cloud	1								FRAN254_01521
group_895		hypothetical protein	Cloud	1								FRAN254_01522
group_896		hypothetical protein	Cloud	1								FRAN254_01578
group_897		hypothetical protein	Cloud	1								FRAN254_01636
group_898		hypothetical protein	Cloud	1								FRAN254_01724
group_899		hypothetical protein	Cloud	1								FRAN254_01857
group_900		hypothetical protein	Cloud	1								FRAN254_01860
group_901		hypothetical protein	Cloud	1								FRAN254_01882
group_902	yfgD	putative protein YfgD	Cloud	1								FRAN254_01886
group_903		hypothetical protein	Cloud	1								FRAN254_01941
group_904		hypothetical protein	Cloud	1								FRAN254_01958
group_905		hypothetical protein	Cloud	1								FRAN254_01989
group_906		hypothetical protein	Cloud	1								FRAN254_02067
group_907		hypothetical protein	Cloud	1									FRAN255_00106
group_908		hypothetical protein	Cloud	1									FRAN255_00229
group_909		hypothetical protein	Cloud	1									FRAN255_00262
group_910		hypothetical protein	Cloud	1									FRAN255_00278
group_911		hypothetical protein	Cloud	1									FRAN255_00296
group_912		hypothetical protein	Cloud	1									FRAN255_00440
group_913	asd	Aspartate-semialdehyde dehydrogenase	Cloud	1									FRAN255_00485
group_914		hypothetical protein	Cloud	1									FRAN255_00528
group_915		hypothetical protein	Cloud	1									FRAN255_00560
dusB_1		tRNA-dihydrouridine synthase B	Cloud	1									FRAN255_00598
group_917		hypothetical protein	Cloud	1									FRAN255_00600
group_918		hypothetical protein	Cloud	1									FRAN255_00639
group_919		hypothetical protein	Cloud	1									FRAN255_00703
group_920		hypothetical protein	Cloud	1									FRAN255_00723
group_921		putative protein	Cloud	1									FRAN255_00738
group_922		hypothetical protein	Cloud	1									FRAN255_00798
group_923		hypothetical protein	Cloud	1									FRAN255_00855
group_924	lptD_2	LPS-assembly protein LptD	Cloud	1									FRAN255_00863
group_925	yjjV	putative metal-dependent hydrolase YjjV	Cloud	1									FRAN255_00890
group_926	rbn	Ribonuclease BN	Cloud	1									FRAN255_00914
group_927		hypothetical protein	Cloud	1									FRAN255_00917
group_928		hypothetical protein	Cloud	1									FRAN255_00968
group_929		hypothetical protein	Cloud	1									FRAN255_01073
group_931		hypothetical protein	Cloud	1									FRAN255_01155
melB		Melibiose carrier protein	Cloud	1									FRAN255_01177
group_933		hypothetical protein	Cloud	1									FRAN255_01179
group_935		hypothetical protein	Cloud	1									FRAN255_01294
group_936		hypothetical protein	Cloud	1									FRAN255_01327
group_937		hypothetical protein	Cloud	1									FRAN255_01438
group_938		hypothetical protein	Cloud	1									FRAN255_01475
group_939		hypothetical protein	Cloud	1									FRAN255_01595
group_941		hypothetical protein	Cloud	1									FRAN255_01650
group_942		hypothetical protein	Cloud	1									FRAN255_01771
group_944		hypothetical protein	Cloud	1									FRAN255_01859
group_945		hypothetical protein	Cloud	1									FRAN255_01929
group_946		hypothetical protein	Cloud	1									FRAN255_01936
group_947		hypothetical protein	Cloud	1									FRAN255_02000
group_949		hypothetical protein	Cloud	1									FRAN255_02014
group_950		hypothetical protein	Cloud	1									FRAN255_02071
kdpB_3		Potassium-transporting ATPase ATP-binding subunit	Cloud	1									FRAN255_02077
pnuC_3		Nicotinamide riboside transporter PnuC	Cloud	1									FRAN255_02113
group_953		hypothetical protein	Cloud	1										FRAN256_00007
group_954		hypothetical protein	Cloud	1										FRAN256_00118
group_955		hypothetical protein	Cloud	1										FRAN256_00142
group_956		hypothetical protein	Cloud	1										FRAN256_00275
group_957		hypothetical protein	Cloud	1										FRAN256_00424
thrB		Homoserine kinase	Cloud	1										FRAN256_00481
group_959		hypothetical protein	Cloud	1										FRAN256_00513
group_960		hypothetical protein	Cloud	1										FRAN256_00817
group_961		hypothetical protein	Cloud	1										FRAN256_00914
group_962		hypothetical protein	Cloud	1										FRAN256_01051
adc_2		acetoacetate decarboxylase	Cloud	1										FRAN256_01063
group_964		hypothetical protein	Cloud	1										FRAN256_01109
group_965		hypothetical protein	Cloud	1										FRAN256_01127
group_966		hypothetical protein	Cloud	1										FRAN256_01134
group_967		hypothetical protein	Cloud	1										FRAN256_01179
group_968		hypothetical protein	Cloud	1										FRAN256_01315
group_969		hypothetical protein	Cloud	1										FRAN256_01445
dtpA_9		Dipeptide and tripeptide permease A	Cloud	1										FRAN256_01458
group_971		hypothetical protein	Cloud	1										FRAN256_01658
group_972		hypothetical protein	Cloud	1										FRAN256_01877
group_973		hypothetical protein	Cloud	1										FRAN256_01901
group_974		hypothetical protein	Cloud	1										FRAN256_01922
group_975		hypothetical protein	Cloud	1										FRAN256_01981
group_976		hypothetical protein	Cloud	1										FRAN256_02000
group_977		hypothetical protein	Cloud	1										FRAN256_02037
group_1229		hypothetical protein	Shell	2									FRAN255_00004 FRAN255_00113 FRAN255_00196 FRAN255_00249 FRAN255_00285 FRAN255_00294 FRAN255_00319 FRAN255_00405 FRAN255_00408 FRAN255_00417 FRAN255_00434 FRAN255_00506 FRAN255_00590 FRAN255_00650 FRAN255_00806 FRAN255_00839 FRAN255_00893 FRAN255_00910 FRAN255_00961 FRAN255_01251 FRAN255_01265 FRAN255_01439 FRAN255_01621 FRAN255_01701 FRAN255_01724 FRAN255_01759 FRAN255_01880 FRAN255_01899 FRAN255…	FRAN256_00111 FRAN256_00151 FRAN256_00198 FRAN256_00247 FRAN256_00258 FRAN256_00287 FRAN256_00310 FRAN256_00398 FRAN256_00401 FRAN256_00409 FRAN256_00496 FRAN256_00583 FRAN256_00639 FRAN256_00789 FRAN256_00826 FRAN256_00895 FRAN256_00943 FRAN256_01050 FRAN256_01226 FRAN256_01239 FRAN256_01318 FRAN256_01403 FRAN256_01431 FRAN256_01470 FRAN256_01596 FRAN256_01626 FRAN256_01747 FRAN256_01826 FRAN256…
group_470		hypothetical protein	Shell	2				FRAN249_01546						FRAN256_02034 FRAN256_02035
group_776		hypothetical protein	Shell	2				FRAN249_01547						FRAN256_02036
group_777		hypothetical protein	Shell	2					FRAN250_00756	FRAN251_00761
group_786		hypothetical protein	Shell	2									FRAN255_00419	FRAN256_00411
group_789	dtpA_2	Dipeptide and tripeptide permease A	Shell	2									FRAN255_00573	FRAN256_00565
group_791		hypothetical protein	Shell	2									FRAN255_00867	FRAN256_00851
group_793		hypothetical protein	Shell	2									FRAN255_01742	FRAN256_01730
group_795		hypothetical protein	Shell	2									FRAN255_01946	FRAN256_01933
group_796		hypothetical protein	Shell	2									FRAN255_01620	FRAN256_01595 FRAN256_02039
group_859		hypothetical protein	Shell	2			FRAN244_01957			FRAN251_01537 FRAN251_01958
group_930		hypothetical protein	Shell	2									FRAN255_01151	FRAN256_01135
group_934		hypothetical protein	Shell	2									FRAN255_01266	FRAN256_01240
group_940		hypothetical protein	Shell	2									FRAN255_01624	FRAN256_01600
group_943		hypothetical protein	Shell	2									FRAN255_01827	FRAN256_01818
group_948		hypothetical protein	Shell	2									FRAN255_02010	FRAN256_02001
group_203		hypothetical protein	Shell	3		FRAN037_01546 FRAN037_01547	FRAN244_01963 FRAN244_01964			FRAN251_01543 FRAN251_01964 FRAN251_01544 FRAN251_01965
group_3		hypothetical protein	Shell	3								FRAN254_00405 FRAN254_00435 FRAN254_00436 FRAN254_00404	FRAN255_00435 FRAN255_00403 FRAN255_00404	FRAN256_01471 FRAN256_00397 FRAN256_00396 FRAN256_01472
group_621		hypothetical protein	Shell	5	FRAN031_01005				FRAN250_00994	FRAN251_00999		FRAN254_01066	FRAN255_01039
group_823		hypothetical protein	Shell	6	FRAN031_01041	FRAN037_01039			FRAN250_01030	FRAN251_01035	FRAN253_01036	FRAN254_01103
group_1		hypothetical protein	Shell	8	FRAN031_00878 FRAN031_00879 FRAN031_01639 FRAN031_01640				FRAN250_01371 FRAN250_01429 FRAN250_01947 FRAN250_01488 FRAN250_00393 FRAN250_01194 FRAN250_00477 FRAN250_01852 FRAN250_01428 FRAN250_01948	FRAN251_01975 FRAN251_00397 FRAN251_00807 FRAN251_01292 FRAN251_01555 FRAN251_01692 FRAN251_00249 FRAN251_00482 FRAN251_01434 FRAN251_01632 FRAN251_00107 FRAN251_01883 FRAN251_00808 FRAN251_00396 FRAN251_01293 FRAN251_01556 FRAN251_01693	FRAN253_01882	FRAN254_02212 FRAN254_01289 FRAN254_02100 FRAN254_01554 FRAN254_02213 FRAN254_01288 FRAN254_00659 FRAN254_00932 FRAN254_00511 FRAN254_01759 FRAN254_01679 FRAN254_00660 FRAN254_00933 FRAN254_01553 FRAN254_00510	FRAN255_02098 FRAN255_00011 FRAN255_00005 FRAN255_00195 FRAN255_00263 FRAN255_00152 FRAN255_01072 FRAN255_01649 FRAN255_00401 FRAN255_00151 FRAN255_00591 FRAN255_00649 FRAN255_01252 FRAN255_01497 FRAN255_01648 FRAN255_01725	FRAN256_00894 FRAN256_00246 FRAN256_00876 FRAN256_01679 FRAN256_01913 FRAN256_01474 FRAN256_00877 FRAN256_01680 FRAN256_00004 FRAN256_00394 FRAN256_01914 FRAN256_00005 FRAN256_01597 FRAN256_01708 FRAN256_01943 FRAN256_01678 FRAN256_01530	SchuS4_01853 SchuS4_01879
group_1536		IS1595 family transposase ISFtu3	Shell	8	FRAN031_01192 FRAN031_02047	FRAN037_01188 FRAN037_02072	FRAN244_01183 FRAN244_02063	FRAN249_01183 FRAN249_02064	FRAN250_01180		FRAN253_01185 FRAN253_02066	FRAN254_01272 FRAN254_02228			SchuS4_01184 SchuS4_02064
group_831		hypothetical protein	Shell	8	FRAN031_01475	FRAN037_01472	FRAN244_01466	FRAN249_01466	FRAN250_01465	FRAN251_01469	FRAN253_01470	FRAN254_01588
group_1683		IS5 family transposase ISFtu2	Shell	9	FRAN031_00110 FRAN031_00223 FRAN031_00343 FRAN031_00423 FRAN031_00630 FRAN031_00658 FRAN031_00820 FRAN031_00983 FRAN031_01262 FRAN031_01532 FRAN031_01650 FRAN031_01682 FRAN031_01747	FRAN037_00110 FRAN037_00223 FRAN037_00344 FRAN037_00424 FRAN037_00632 FRAN037_00660 FRAN037_00821 FRAN037_00981 FRAN037_01258 FRAN037_01527 FRAN037_01646 FRAN037_01679 FRAN037_01743	FRAN244_00109 FRAN244_00222 FRAN244_00342 FRAN244_00422 FRAN244_00630 FRAN244_00658 FRAN244_00818 FRAN244_00978 FRAN244_01253 FRAN244_01521 FRAN244_01637 FRAN244_01669 FRAN244_01733	FRAN249_00109 FRAN249_00222 FRAN249_00342 FRAN249_00422 FRAN249_00630 FRAN249_00658 FRAN249_00818 FRAN249_00978 FRAN249_01253 FRAN249_01521 FRAN249_01638 FRAN249_01670 FRAN249_01734	FRAN250_00104 FRAN250_00217 FRAN250_00334 FRAN250_00414 FRAN250_00622 FRAN250_00650 FRAN250_00811 FRAN250_00971 FRAN250_01250 FRAN250_01522 FRAN250_01638 FRAN250_01670 FRAN250_01734	FRAN251_00219 FRAN251_00338 FRAN251_00627 FRAN251_00655 FRAN251_01255 FRAN251_01524 FRAN251_01642 FRAN251_01674	FRAN253_00109 FRAN253_00222 FRAN253_00342 FRAN253_00422 FRAN253_00629 FRAN253_00657 FRAN253_00817 FRAN253_00978 FRAN253_01255 FRAN253_01525 FRAN253_01641 FRAN253_01673 FRAN253_01737	FRAN254_00111 FRAN254_00229 FRAN254_00356 FRAN254_00439 FRAN254_00664 FRAN254_00692 FRAN254_00869 FRAN254_01043 FRAN254_01349 FRAN254_01650 FRAN254_01769 FRAN254_01804 FRAN254_01878			SchuS4_00109 SchuS4_00222 SchuS4_00343 SchuS4_00423 SchuS4_00631 SchuS4_00659 SchuS4_00819 SchuS4_00979 SchuS4_01254 SchuS4_01522 SchuS4_01638 SchuS4_01670 SchuS4_01734
group_797		hypothetical protein	Shell	9	FRAN031_00049	FRAN037_00049	FRAN244_00048	FRAN249_00048	FRAN250_00043	FRAN251_00048	FRAN253_00048	FRAN254_00050			SchuS4_00048
group_801		hypothetical protein	Shell	9	FRAN031_00222	FRAN037_00222	FRAN244_00221	FRAN249_00221	FRAN250_00216	FRAN251_00218	FRAN253_00221	FRAN254_00228			SchuS4_00221
group_803		hypothetical protein	Shell	9	FRAN031_00230	FRAN037_00230	FRAN244_00229	FRAN249_00229	FRAN250_00224	FRAN251_00226	FRAN253_00229	FRAN254_00237			SchuS4_00229
rnpA		Ribonuclease P protein component	Shell	9	FRAN031_00262	FRAN037_00263	FRAN244_00261	FRAN249_00261			FRAN253_00261	FRAN254_00271	FRAN255_00271	FRAN256_00267	SchuS4_00262
lldD_3		L-lactate dehydrogenase	Shell	9	FRAN031_00571	FRAN037_00573	FRAN244_00571	FRAN249_00571	FRAN250_00563	FRAN251_00568	FRAN253_00570	FRAN254_00602			SchuS4_00572
group_814		hypothetical protein	Shell	9	FRAN031_00574	FRAN037_00576	FRAN244_00574	FRAN249_00574	FRAN250_00566	FRAN251_00571	FRAN253_00573	FRAN254_00605			SchuS4_00575
group_815		hypothetical protein	Shell	9	FRAN031_00586	FRAN037_00588	FRAN244_00586	FRAN249_00586	FRAN250_00578	FRAN251_00583	FRAN253_00585	FRAN254_00618			SchuS4_00587
ahpC_1		Alkyl hydroperoxide reductase C	Shell	9	FRAN031_00604	FRAN037_00606	FRAN244_00604	FRAN249_00604	FRAN250_00596	FRAN251_00601	FRAN253_00603	FRAN254_00636			SchuS4_00605
group_818	thrC_2	Threonine synthase	Shell	9	FRAN031_00714	FRAN037_00716	FRAN244_00713	FRAN249_00713	FRAN250_00705	FRAN251_00710	FRAN253_00712	FRAN254_00750			SchuS4_00714
group_819		hypothetical protein	Shell	9	FRAN031_00847	FRAN037_00848	FRAN244_00845	FRAN249_00845	FRAN250_00838	FRAN251_00844	FRAN253_00844	FRAN254_00898			SchuS4_00846
group_821		hypothetical protein	Shell	9	FRAN031_00940	FRAN037_00938	FRAN244_00935	FRAN249_00935	FRAN250_00928	FRAN251_00934	FRAN253_00935	FRAN254_00999			SchuS4_00936
group_825		hypothetical protein	Shell	9	FRAN031_01137	FRAN037_01134	FRAN244_01129	FRAN249_01129	FRAN250_01126	FRAN251_01131	FRAN253_01131	FRAN254_01213			SchuS4_01130
group_830		hypothetical protein	Shell	9	FRAN031_01384	FRAN037_01380	FRAN244_01375	FRAN249_01375	FRAN250_01372	FRAN251_01378	FRAN253_01378			FRAN256_01405	SchuS4_01376
group_836		hypothetical protein	Shell	9	FRAN031_01770	FRAN037_01766	FRAN244_01756	FRAN249_01757	FRAN250_01757	FRAN251_01762	FRAN253_01760	FRAN254_01907			SchuS4_01757
dtd_1		D-aminoacyl-tRNA deacylase	Shell	9	FRAN031_01895	FRAN037_01890	FRAN244_01881	FRAN249_01882	FRAN250_01882	FRAN251_01887	FRAN253_01886	FRAN254_02041			SchuS4_01883
group_848		hypothetical protein	Shell	9	FRAN031_01950	FRAN037_01945	FRAN244_01936	FRAN249_01937	FRAN250_01937	FRAN251_01942	FRAN253_01941	FRAN254_02099			SchuS4_01938
group_1184		hypothetical protein	Shell	10	FRAN031_00189 FRAN031_01856	FRAN037_00005 FRAN037_00189 FRAN037_01851	FRAN244_00005 FRAN244_00188 FRAN244_01842	FRAN249_00005 FRAN249_00188 FRAN249_01843	FRAN250_00183 FRAN250_01843	FRAN251_00005 FRAN251_00185 FRAN251_00924 FRAN251_01848	FRAN253_00188 FRAN253_01846	FRAN254_00005 FRAN254_00194 FRAN254_01486 FRAN254_02001		FRAN256_01430 FRAN256_01904	SchuS4_00005 SchuS4_00188 SchuS4_01844
group_1356		hypothetical protein	Shell	10	FRAN031_01560	FRAN037_01556 FRAN037_01983	FRAN244_01549 FRAN244_01973	FRAN249_01550 FRAN249_01974	FRAN250_01550 FRAN250_01974	FRAN251_01553 FRAN251_01974	FRAN253_01553 FRAN253_01977	FRAN254_01678 FRAN254_02135	FRAN255_02047		SchuS4_01550 SchuS4_01974
anmK_2		Anhydro-N-acetylmuramic acid kinase	Shell	10	FRAN031_01559	FRAN037_01555 FRAN037_01982	FRAN244_01548 FRAN244_01972	FRAN249_01549 FRAN249_01973	FRAN250_01549 FRAN250_01973	FRAN251_01552 FRAN251_01973	FRAN253_01552 FRAN253_01976	FRAN254_01677 FRAN254_02134	FRAN255_01619 FRAN255_02046		SchuS4_01549 SchuS4_01973
group_1456		hypothetical protein	Shell	10	FRAN031_01545	FRAN037_01540 FRAN037_01968	FRAN244_01534	FRAN249_01534 FRAN249_01959	FRAN250_01535 FRAN250_01959		FRAN253_01538 FRAN253_01962	FRAN254_01663 FRAN254_02120	FRAN255_01605 FRAN255_02032	FRAN256_01580 FRAN256_02022	SchuS4_01535 SchuS4_01959
group_1460		hypothetical protein	Shell	10	FRAN031_01551	FRAN037_01974	FRAN244_01540	FRAN249_01540 FRAN249_01965	FRAN250_01541 FRAN250_01965		FRAN253_01544 FRAN253_01968	FRAN254_01669 FRAN254_02126	FRAN255_01611 FRAN255_02038	FRAN256_01586 FRAN256_02028	SchuS4_01541 SchuS4_01965
anmK_1		Anhydro-N-acetylmuramic acid kinase	Shell	10	FRAN031_01558	FRAN037_01554 FRAN037_01981	FRAN244_01547 FRAN244_01971	FRAN249_01548 FRAN249_01972	FRAN250_01548 FRAN250_01972	FRAN251_01551 FRAN251_01972	FRAN253_01551 FRAN253_01975	FRAN254_01676 FRAN254_02133	FRAN255_01618 FRAN255_02045		SchuS4_01548 SchuS4_01972
group_1935		IS1595 family transposase ISFtu3	Shell	10	FRAN031_00111 FRAN031_02046	FRAN037_00111 FRAN037_02071	FRAN244_00110 FRAN244_02062	FRAN249_00110 FRAN249_02063	FRAN250_00105 FRAN250_02070		FRAN253_00110 FRAN253_02065	FRAN254_00112 FRAN254_02227	FRAN255_00116	FRAN256_00115	SchuS4_00110 SchuS4_02063
group_213		hypothetical protein	Shell	10	FRAN031_00088	FRAN037_00088	FRAN244_00087	FRAN249_00087	FRAN250_00082	FRAN251_00087	FRAN253_00087		FRAN255_00090	FRAN256_00089	SchuS4_00087
group_215		Renalase	Shell	10	FRAN031_00096	FRAN037_00096	FRAN244_00095	FRAN249_00095	FRAN250_00090	FRAN251_00095	FRAN253_00095		FRAN255_00099	FRAN256_00097	SchuS4_00095
trpB_1		Tryptophan synthase beta chain	Shell	10	FRAN031_00715	FRAN037_00717	FRAN244_00714	FRAN249_00714	FRAN250_00706	FRAN251_00711	FRAN253_00713	FRAN254_00751	FRAN255_00744		SchuS4_00715
group_438		hypothetical protein	Shell	10	FRAN031_01801 FRAN031_01802	FRAN037_01796 FRAN037_01797	FRAN244_01786 FRAN244_01787	FRAN249_01787 FRAN249_01788	FRAN250_01787 FRAN250_01788	FRAN251_01792 FRAN251_01793	FRAN253_01790 FRAN253_01791	FRAN254_01943 FRAN254_01944		FRAN256_01848	SchuS4_01787 SchuS4_01788
group_469		Formate dehydrogenase	Shell	10		FRAN037_01956	FRAN244_01947	FRAN249_01948	FRAN250_01949	FRAN251_01953	FRAN253_01952	FRAN254_02110	FRAN255_02022	FRAN256_02012	SchuS4_01949
cydA_1		Cytochrome bd ubiquinol oxidase subunit 1	Shell	10	FRAN031_00102	FRAN037_00102	FRAN244_00101	FRAN249_00101	FRAN250_00096	FRAN251_00101	FRAN253_00101	FRAN254_00103		FRAN256_00104	SchuS4_00101
group_512		hypothetical protein	Shell	10	FRAN031_00292	FRAN037_00293	FRAN244_00291	FRAN249_00291	FRAN250_00285	FRAN251_00287	FRAN253_00291	FRAN254_00305	FRAN255_00304		SchuS4_00292
group_516		hypothetical protein	Shell	10	FRAN031_00394	FRAN037_00417	FRAN244_00393	FRAN249_00393	FRAN250_00407	FRAN251_00412	FRAN253_00415	FRAN254_00431	FRAN255_00431		SchuS4_00416
group_520		hypothetical protein	Shell	10	FRAN031_00424	FRAN037_00425	FRAN244_00423	FRAN249_00423	FRAN250_00415	FRAN251_00420	FRAN253_00423	FRAN254_00440		FRAN256_00433	SchuS4_00424
group_548		hypothetical protein	Shell	10	FRAN031_00631	FRAN037_00633	FRAN244_00631	FRAN249_00631	FRAN250_00623	FRAN251_00628	FRAN253_00630		FRAN255_00655	FRAN256_00645	SchuS4_00632
group_558		hypothetical protein	Shell	10	FRAN031_00677	FRAN037_00679	FRAN244_00677	FRAN249_00677	FRAN250_00669	FRAN251_00674	FRAN253_00676		FRAN255_00706	FRAN256_00691	SchuS4_00678
group_559		hypothetical protein	Shell	10	FRAN031_00679	FRAN037_00681	FRAN244_00679	FRAN249_00679	FRAN250_00671	FRAN251_00676	FRAN253_00678	FRAN254_00713		FRAN256_00693	SchuS4_00680
leuA_2		2-isopropylmalate synthase	Shell	10	FRAN031_00716	FRAN037_00718	FRAN244_00715	FRAN249_00715	FRAN250_00707	FRAN251_00712	FRAN253_00714		FRAN255_00745	FRAN256_00731	SchuS4_00716
group_569		hypothetical protein	Shell	10	FRAN031_00717	FRAN037_00719	FRAN244_00716	FRAN249_00716	FRAN250_00708	FRAN251_00713	FRAN253_00715		FRAN255_00746	FRAN256_00732	SchuS4_00717
group_574		hypothetical protein	Shell	10	FRAN031_00743	FRAN037_00744	FRAN244_00741	FRAN249_00741	FRAN250_00733	FRAN251_00738	FRAN253_00740		FRAN255_00769	FRAN256_00755	SchuS4_00742
mutT		8-oxo-dGTP diphosphatase	Shell	10	FRAN031_01113	FRAN037_01111	FRAN244_01106	FRAN249_01106	FRAN250_01103	FRAN251_01108	FRAN253_01108	FRAN254_01186	FRAN255_01150		SchuS4_01107
group_664		hypothetical protein	Shell	10	FRAN031_01261	FRAN037_01257	FRAN244_01252	FRAN249_01252	FRAN250_01249	FRAN251_01254	FRAN253_01254		FRAN255_01309	FRAN256_01280	SchuS4_01253
group_668		hypothetical protein	Shell	10	FRAN031_01290	FRAN037_01286	FRAN244_01281	FRAN249_01281	FRAN250_01278	FRAN251_01283	FRAN253_01283		FRAN255_01341	FRAN256_01311	SchuS4_01282
group_711		hypothetical protein	Shell	10	FRAN031_01605	FRAN037_01602	FRAN244_01593	FRAN249_01594	FRAN250_01594	FRAN251_01598	FRAN253_01597		FRAN255_01664	FRAN256_01643	SchuS4_01594
group_716		hypothetical protein	Shell	10	FRAN031_01667	FRAN037_01663	FRAN244_01654	FRAN249_01655	FRAN250_01655	FRAN251_01659	FRAN253_01658	FRAN254_01786		FRAN256_01711	SchuS4_01655
yfgD		putative protein YfgD	Shell	10	FRAN031_01751	FRAN037_01747	FRAN244_01737	FRAN249_01738	FRAN250_01738	FRAN251_01743	FRAN253_01741		FRAN255_01810	FRAN256_01800	SchuS4_01738
group_730		hypothetical protein	Shell	10	FRAN031_01764	FRAN037_01760	FRAN244_01750	FRAN249_01751	FRAN250_01751	FRAN251_01756	FRAN253_01754	FRAN254_01901	FRAN255_01820		SchuS4_01751
pnuC_2		Nicotinamide riboside transporter PnuC	Shell	10	FRAN031_02022	FRAN037_02024	FRAN244_02037	FRAN249_02038	FRAN250_02038	FRAN251_02037	FRAN253_02041	FRAN254_02202		FRAN256_02103	SchuS4_02038
group_798		IS982 family transposase ISFtu4	Shell	10	FRAN031_00113	FRAN037_00113	FRAN244_00112	FRAN249_00112	FRAN250_00107	FRAN251_00109	FRAN253_00112		FRAN255_00118	FRAN256_00117	SchuS4_00112
group_799		IS982 family transposase ISFtu4	Shell	10	FRAN031_00114	FRAN037_00114	FRAN244_00113	FRAN249_00113	FRAN250_00108	FRAN251_00110	FRAN253_00113		FRAN255_00119	FRAN256_00119	SchuS4_00113
group_800		hypothetical protein	Shell	10	FRAN031_00115	FRAN037_00115	FRAN244_00114	FRAN249_00114	FRAN250_00109	FRAN251_00111	FRAN253_00114		FRAN255_00120	FRAN256_00120	SchuS4_00114
group_802		hypothetical protein	Shell	10	FRAN031_00224	FRAN037_00224	FRAN244_00223	FRAN249_00223	FRAN250_00218	FRAN251_00220	FRAN253_00223		FRAN255_00231	FRAN256_00229	SchuS4_00223
slyB		Outer membrane lipoprotein SlyB	Shell	10	FRAN031_00236	FRAN037_00237	FRAN244_00235	FRAN249_00235	FRAN250_00230	FRAN251_00232	FRAN253_00235		FRAN255_00243	FRAN256_00241	SchuS4_00235
group_806		hypothetical protein	Shell	10	FRAN031_00270	FRAN037_00271	FRAN244_00269	FRAN249_00269	FRAN250_00263	FRAN251_00265	FRAN253_00269	FRAN254_00279	FRAN255_00280		SchuS4_00270
group_807		hypothetical protein	Shell	10	FRAN031_00284	FRAN037_00285	FRAN244_00283	FRAN249_00283	FRAN250_00277	FRAN251_00279	FRAN253_00283	FRAN254_00296		FRAN256_00289	SchuS4_00284
group_808		hypothetical protein	Shell	10	FRAN031_00310	FRAN037_00311	FRAN244_00309	FRAN249_00309	FRAN250_00301	FRAN251_00305	FRAN253_00309		FRAN255_00322	FRAN256_00314	SchuS4_00310
group_809		hypothetical protein	Shell	10	FRAN031_00404	FRAN037_00407	FRAN244_00403	FRAN249_00403	FRAN250_00397	FRAN251_00402	FRAN253_00405	FRAN254_00421		FRAN256_00414	SchuS4_00406
thrB_1		Homoserine kinase	Shell	10	FRAN031_00473	FRAN037_00474	FRAN244_00473	FRAN249_00473	FRAN250_00464	FRAN251_00469	FRAN253_00472	FRAN254_00496	FRAN255_00489		SchuS4_00474
thrB_2		Homoserine kinase	Shell	10	FRAN031_00474	FRAN037_00475	FRAN244_00474	FRAN249_00474	FRAN250_00465	FRAN251_00470	FRAN253_00473	FRAN254_00497	FRAN255_00490		SchuS4_00475
hel		Lipoprotein E	Shell	10	FRAN031_00696	FRAN037_00698	FRAN244_00695	FRAN249_00695	FRAN250_00687	FRAN251_00692	FRAN253_00694	FRAN254_00729		FRAN256_00711	SchuS4_00696
yjjV		putative metal-dependent hydrolase YjjV	Shell	10	FRAN031_00858	FRAN037_00859	FRAN244_00856	FRAN249_00856	FRAN250_00849	FRAN251_00855	FRAN253_00855	FRAN254_00909		FRAN256_00874	SchuS4_00857
group_822		hypothetical protein	Shell	10	FRAN031_01021	FRAN037_01019	FRAN244_01015	FRAN249_01015	FRAN250_01010	FRAN251_01015	FRAN253_01016	FRAN254_01083		FRAN256_01031	SchuS4_01016
group_824		hypothetical protein	Shell	10	FRAN031_01043	FRAN037_01041	FRAN244_01036	FRAN249_01036	FRAN250_01032	FRAN251_01037	FRAN253_01038		FRAN255_01075	FRAN256_01053	SchuS4_01037
group_826		hypothetical protein	Shell	10	FRAN031_01208	FRAN037_01204	FRAN244_01199	FRAN249_01199	FRAN250_01196	FRAN251_01201	FRAN253_01201		FRAN255_01253	FRAN256_01228	SchuS4_01200
msrA_1		Peptide methionine sulfoxide reductase MsrA	Shell	10	FRAN031_01255	FRAN037_01251	FRAN244_01246	FRAN249_01246	FRAN250_01243	FRAN251_01248	FRAN253_01248		FRAN255_01303	FRAN256_01274	SchuS4_01247
group_828		hypothetical protein	Shell	10	FRAN031_01274	FRAN037_01270	FRAN244_01265	FRAN249_01265	FRAN250_01262	FRAN251_01267	FRAN253_01267	FRAN254_01363		FRAN256_01294	SchuS4_01266
group_829		hypothetical protein	Shell	10	FRAN031_01295	FRAN037_01291	FRAN244_01286	FRAN249_01286	FRAN250_01283	FRAN251_01288	FRAN253_01288	FRAN254_01385	FRAN255_01346		SchuS4_01287
group_832		hypothetical protein	Shell	10	FRAN031_01535	FRAN037_01530	FRAN244_01524	FRAN249_01524	FRAN250_01525	FRAN251_01527	FRAN253_01528	FRAN254_01653		FRAN256_01570	SchuS4_01525
treA_1		Periplasmic trehalase	Shell	10	FRAN031_01564	FRAN037_01560	FRAN244_01553	FRAN249_01554	FRAN250_01554	FRAN251_01558	FRAN253_01557	FRAN254_01682		FRAN256_01599	SchuS4_01554
rpmF		50S ribosomal protein L32	Shell	10	FRAN031_01572	FRAN037_01569	FRAN244_01561	FRAN249_01562	FRAN250_01562	FRAN251_01566	FRAN253_01565		FRAN255_01632	FRAN256_01608	SchuS4_01562
lexA		LexA repressor	Shell	10	FRAN031_01606	FRAN037_01603	FRAN244_01594	FRAN249_01595	FRAN250_01595	FRAN251_01599	FRAN253_01598		FRAN255_01665	FRAN256_01644	SchuS4_01595
group_838		hypothetical protein	Shell	10	FRAN031_01827	FRAN037_01822	FRAN244_01812	FRAN249_01813	FRAN250_01813	FRAN251_01818	FRAN253_01816		FRAN255_01885	FRAN256_01875	SchuS4_01813
group_839		hypothetical protein	Shell	10	FRAN031_01840		FRAN244_01825	FRAN249_01826	FRAN250_01826	FRAN251_01831	FRAN253_01829	FRAN254_01984	FRAN255_01901	FRAN256_01887	SchuS4_01826
group_840		hypothetical protein	Shell	10	FRAN031_01844	FRAN037_01838	FRAN244_01829	FRAN249_01830	FRAN250_01830	FRAN251_01835	FRAN253_01833		FRAN255_01905	FRAN256_01891	SchuS4_01830
rpmB		50S ribosomal protein L28	Shell	10	FRAN031_01845	FRAN037_01839	FRAN244_01830	FRAN249_01831	FRAN250_01831	FRAN251_01836	FRAN253_01834		FRAN255_01906	FRAN256_01892	SchuS4_01831
group_842		hypothetical protein	Shell	10	FRAN031_01853	FRAN037_01848	FRAN244_01839	FRAN249_01840	FRAN250_01840	FRAN251_01845	FRAN253_01843	FRAN254_01998	FRAN255_01915		SchuS4_01841
group_843		hypothetical protein	Shell	10	FRAN031_01868	FRAN037_01863	FRAN244_01854	FRAN249_01855	FRAN250_01855	FRAN251_01860	FRAN253_01858	FRAN254_02013		FRAN256_01918	SchuS4_01856
group_844		hypothetical protein	Shell	10	FRAN031_01872	FRAN037_01867	FRAN244_01858	FRAN249_01859	FRAN250_01859	FRAN251_01864	FRAN253_01862	FRAN254_02017	FRAN255_01933		SchuS4_01860
group_846		hypothetical protein	Shell	10	FRAN031_01909	FRAN037_01904	FRAN244_01895	FRAN249_01896	FRAN250_01896	FRAN251_01901	FRAN253_01900	FRAN254_02055		FRAN256_01959	SchuS4_01897
group_847		hypothetical protein	Shell	10	FRAN031_01931	FRAN037_01926	FRAN244_01917	FRAN249_01918	FRAN250_01918	FRAN251_01923	FRAN253_01922	FRAN254_02079	FRAN255_01992		SchuS4_01919
group_849		hypothetical protein	Shell	10	FRAN031_01978	FRAN037_02003	FRAN244_01993	FRAN249_01994	FRAN250_01994	FRAN251_01993	FRAN253_01997	FRAN254_02156	FRAN255_02069		SchuS4_01994
group_850		hypothetical protein	Shell	10	FRAN031_02063	FRAN037_02088	FRAN244_02079	FRAN249_02080	FRAN250_02053	FRAN251_02078	FRAN253_02082	FRAN254_02249	FRAN255_02158		SchuS4_02080
rsmA		Ribosomal RNA small subunit methyltransferase A	Shell	10		FRAN037_00521	FRAN244_00520	FRAN249_00520	FRAN250_00512	FRAN251_00517	FRAN253_00519	FRAN254_00550	FRAN255_00539	FRAN256_00529	SchuS4_00521
fabZ		3-hydroxyacyl-[acyl-carrier-protein] dehydratase FabZ	Shell	10		FRAN037_01801	FRAN244_01791	FRAN249_01792	FRAN250_01792	FRAN251_01797	FRAN253_01795	FRAN254_01948	FRAN255_01863	FRAN256_01852	SchuS4_01792
rpmG		50S ribosomal protein L33	Shell	10		FRAN037_01840	FRAN244_01831	FRAN249_01832	FRAN250_01832	FRAN251_01837	FRAN253_01835	FRAN254_01990	FRAN255_01907	FRAN256_01893	SchuS4_01832
ddl_1		D-alanine--D-alanine ligase	Core	11	FRAN031_00198	FRAN037_00198	FRAN244_00197	FRAN249_00197	FRAN250_00192	FRAN251_00194	FRAN253_00197	FRAN254_00203 FRAN254_00204	FRAN255_00206 FRAN255_00204 FRAN255_00205	FRAN256_00205	SchuS4_00197
group_100		hypothetical protein	Core	11	FRAN031_01914 FRAN031_01915	FRAN037_01909 FRAN037_01910	FRAN244_01900 FRAN244_01901	FRAN249_01901 FRAN249_01902	FRAN250_01901 FRAN250_01902	FRAN251_01906 FRAN251_01907	FRAN253_01905 FRAN253_01906	FRAN254_02060 FRAN254_02061	FRAN255_01975	FRAN256_01964 FRAN256_01965	SchuS4_01902 SchuS4_01903
group_1000		hypothetical protein	Core	11	FRAN031_02045	FRAN037_02070	FRAN244_02061	FRAN249_02062	FRAN250_02071	FRAN251_02060	FRAN253_02064	FRAN254_02226	FRAN255_02141	FRAN256_02125	SchuS4_02062
group_1001		hypothetical protein	Core	11	FRAN031_00974	FRAN037_00972	FRAN244_00969	FRAN249_00969	FRAN250_00962	FRAN251_00968	FRAN253_00969	FRAN254_01034	FRAN255_01006	FRAN256_00986	SchuS4_00970
group_1002		hypothetical protein	Core	11	FRAN031_00294	FRAN037_00295	FRAN244_00293	FRAN249_00293	FRAN250_00287	FRAN251_00289	FRAN253_00293	FRAN254_00307	FRAN255_00306	FRAN256_00299	SchuS4_00294
recA		Protein RecA	Core	11	FRAN031_01997	FRAN037_02049	FRAN244_02012	FRAN249_02013	FRAN250_02013	FRAN251_02012	FRAN253_02016	FRAN254_02176	FRAN255_02090	FRAN256_02078	SchuS4_02013
group_1004		hypothetical protein	Core	11	FRAN031_00097	FRAN037_00097	FRAN244_00096	FRAN249_00096	FRAN250_00091	FRAN251_00096	FRAN253_00096	FRAN254_00098	FRAN255_00100	FRAN256_00098	SchuS4_00096
group_1005		hypothetical protein	Core	11	FRAN031_01467	FRAN037_01464	FRAN244_01458	FRAN249_01458	FRAN250_01457	FRAN251_01461	FRAN253_01462	FRAN254_01580	FRAN255_01528	FRAN256_01500	SchuS4_01459
csoR		Copper-sensing transcriptional repressor CsoR	Core	11	FRAN031_00618	FRAN037_00620	FRAN244_00618	FRAN249_00618	FRAN250_00610	FRAN251_00615	FRAN253_00617	FRAN254_00651	FRAN255_00641	FRAN256_00631	SchuS4_00619
gtaB		UTP--glucose-1-phosphate uridylyltransferase	Core	11	FRAN031_00851	FRAN037_00852	FRAN244_00849	FRAN249_00849	FRAN250_00842	FRAN251_00848	FRAN253_00848	FRAN254_00902	FRAN255_00883	FRAN256_00867	SchuS4_00850
group_1008		hypothetical protein	Core	11	FRAN031_00082	FRAN037_00082	FRAN244_00081	FRAN249_00081	FRAN250_00076	FRAN251_00081	FRAN253_00081	FRAN254_00084	FRAN255_00084	FRAN256_00083	SchuS4_00081
rpoA_1		DNA-directed RNA polymerase subunit alpha	Core	11	FRAN031_00385	FRAN037_00386	FRAN244_00384	FRAN249_00384	FRAN250_00376	FRAN251_00380	FRAN253_00384	FRAN254_00399	FRAN255_00398	FRAN256_00392	SchuS4_00385
purF		Amidophosphoribosyltransferase	Core	11	FRAN031_01964	FRAN037_01989	FRAN244_01979	FRAN249_01980	FRAN250_01980	FRAN251_01979	FRAN253_01983	FRAN254_02141 FRAN254_02142	FRAN255_02053	FRAN256_02045 FRAN256_02046	SchuS4_01980
group_1010		hypothetical protein	Core	11	FRAN031_00854	FRAN037_00855	FRAN244_00852	FRAN249_00852	FRAN250_00845	FRAN251_00851	FRAN253_00851	FRAN254_00905	FRAN255_00886	FRAN256_00870	SchuS4_00853
carA		Carbamoyl-phosphate synthase small chain	Core	11	FRAN031_01916	FRAN037_01911	FRAN244_01902	FRAN249_01903	FRAN250_01903	FRAN251_01908	FRAN253_01907	FRAN254_02062	FRAN255_01976	FRAN256_01966	SchuS4_01904
group_1012		hypothetical protein	Core	11	FRAN031_00970	FRAN037_00968	FRAN244_00965	FRAN249_00965	FRAN250_00958	FRAN251_00964	FRAN253_00965	FRAN254_01030	FRAN255_01002	FRAN256_00982	SchuS4_00966
cdd		Cytidine deaminase	Core	11	FRAN031_01517	FRAN037_01513	FRAN244_01507	FRAN249_01507	FRAN250_01507	FRAN251_01510	FRAN253_01511	FRAN254_01633	FRAN255_01578	FRAN256_01550	SchuS4_01507
group_1014		hypothetical protein	Core	11	FRAN031_02008	FRAN037_02038	FRAN244_02023	FRAN249_02024	FRAN250_02024	FRAN251_02023	FRAN253_02027	FRAN254_02188	FRAN255_02100	FRAN256_02090	SchuS4_02024
group_1015		hypothetical protein	Core	11	FRAN031_01489	FRAN037_01486	FRAN244_01480	FRAN249_01480	FRAN250_01479	FRAN251_01483	FRAN253_01484	FRAN254_01604	FRAN255_01549	FRAN256_01521	SchuS4_01480
ycgM		putative protein YcgM	Core	11	FRAN031_01156	FRAN037_01153	FRAN244_01148	FRAN249_01148	FRAN250_01145	FRAN251_01150	FRAN253_01150	FRAN254_01233	FRAN255_01201	FRAN256_01176	SchuS4_01149
group_1017		hypothetical protein	Core	11	FRAN031_01600	FRAN037_01597	FRAN244_01588	FRAN249_01589	FRAN250_01589	FRAN251_01593	FRAN253_01592	FRAN254_01719	FRAN255_01660	FRAN256_01637	SchuS4_01589
group_1018		hypothetical protein	Core	11	FRAN031_00676	FRAN037_00678	FRAN244_00676	FRAN249_00676	FRAN250_00668	FRAN251_00673	FRAN253_00675	FRAN254_00711	FRAN255_00705	FRAN256_00690	SchuS4_00677
group_1019		hypothetical protein	Core	11	FRAN031_00845	FRAN037_00846	FRAN244_00843	FRAN249_00843	FRAN250_00836	FRAN251_00842	FRAN253_00842	FRAN254_00896	FRAN255_00878	FRAN256_00862	SchuS4_00844
gadA		Glutamate decarboxylase	Core	11	FRAN031_01965	FRAN037_01990	FRAN244_01980	FRAN249_01981	FRAN250_01981	FRAN251_01980	FRAN253_01984	FRAN254_02143	FRAN255_02054 FRAN255_02055	FRAN256_02047 FRAN256_02048	SchuS4_01981
group_1020		hypothetical protein	Core	11	FRAN031_01045	FRAN037_01043	FRAN244_01038	FRAN249_01038	FRAN250_01034	FRAN251_01039	FRAN253_01040	FRAN254_01108	FRAN255_01077	FRAN256_01055	SchuS4_01039
group_1021		hypothetical protein	Core	11	FRAN031_00193	FRAN037_00193	FRAN244_00192	FRAN249_00192	FRAN250_00187	FRAN251_00189	FRAN253_00192	FRAN254_00198	FRAN255_00199	FRAN256_00201	SchuS4_00192
fabG_2		3-oxoacyl-[acyl-carrier-protein] reductase FabG	Core	11	FRAN031_01576	FRAN037_01573	FRAN244_01565	FRAN249_01566	FRAN250_01566	FRAN251_01570	FRAN253_01569	FRAN254_01694	FRAN255_01636	FRAN256_01612	SchuS4_01566
pdxS		Pyridoxal 5'-phosphate synthase subunit PdxS	Core	11	FRAN031_00566	FRAN037_00568	FRAN244_00566	FRAN249_00566	FRAN250_00558	FRAN251_00563	FRAN253_00565	FRAN254_00597	FRAN255_00588	FRAN256_00581	SchuS4_00567
rsfS		Ribosomal silencing factor RsfS	Core	11	FRAN031_01248	FRAN037_01244	FRAN244_01239	FRAN249_01239	FRAN250_01236	FRAN251_01241	FRAN253_01241	FRAN254_01333	FRAN255_01296	FRAN256_01267	SchuS4_01240
bacC		Dihydroanticapsin 7-dehydrogenase	Core	11	FRAN031_01147	FRAN037_01144	FRAN244_01139	FRAN249_01139	FRAN250_01136	FRAN251_01141	FRAN253_01141	FRAN254_01223	FRAN255_01191	FRAN256_01167	SchuS4_01140
rpmD		50S ribosomal protein L30	Core	11	FRAN031_00378	FRAN037_00379	FRAN244_00377	FRAN249_00377	FRAN250_00369	FRAN251_00373	FRAN253_00377	FRAN254_00392	FRAN255_00391	FRAN256_00385	SchuS4_00378
fur		Ferric uptake regulation protein	Core	11	FRAN031_00033	FRAN037_00032	FRAN244_00032	FRAN249_00032	FRAN250_00027	FRAN251_00032	FRAN253_00032	FRAN254_00034	FRAN255_00036	FRAN256_00034	SchuS4_00032
def1		Peptide deformylase 1	Core	11	FRAN031_01930	FRAN037_01925	FRAN244_01916	FRAN249_01917	FRAN250_01917	FRAN251_01922	FRAN253_01921	FRAN254_02078	FRAN255_01991	FRAN256_01980	SchuS4_01918
yajC		Sec translocon accessory complex subunit YajC	Core	11	FRAN031_01267	FRAN037_01263	FRAN244_01258	FRAN249_01258	FRAN250_01255	FRAN251_01260	FRAN253_01260	FRAN254_01356	FRAN255_01315	FRAN256_01287	SchuS4_01259
yddA_1		Inner membrane ABC transporter ATP-binding protein YddA	Core	11	FRAN031_01972 FRAN031_01973	FRAN037_01997 FRAN037_01998	FRAN244_01987 FRAN244_01988	FRAN249_01988 FRAN249_01989	FRAN250_01988 FRAN250_01989	FRAN251_01987 FRAN251_01988	FRAN253_01991 FRAN253_01992	FRAN254_02150 FRAN254_02151	FRAN255_02064 FRAN255_02063	FRAN256_02055	SchuS4_01988 SchuS4_01989
exbD		Biopolymer transport protein ExbD	Core	11	FRAN031_00949	FRAN037_00947	FRAN244_00944	FRAN249_00944	FRAN250_00937	FRAN251_00943	FRAN253_00944	FRAN254_01008	FRAN255_00980	FRAN256_00959	SchuS4_00945
fkpB		FKBP-type 16 kDa peptidyl-prolyl cis-trans isomerase	Core	11	FRAN031_00943	FRAN037_00941	FRAN244_00938	FRAN249_00938	FRAN250_00931	FRAN251_00937	FRAN253_00938	FRAN254_01002	FRAN255_00974	FRAN256_00953	SchuS4_00939
rpmJ		50S ribosomal protein L36	Core	11	FRAN031_00381	FRAN037_00382	FRAN244_00380	FRAN249_00380	FRAN250_00372	FRAN251_00376	FRAN253_00380	FRAN254_00395	FRAN255_00394	FRAN256_00388	SchuS4_00381
group_1033		hypothetical protein	Core	11	FRAN031_00675	FRAN037_00677	FRAN244_00675	FRAN249_00675	FRAN250_00667	FRAN251_00672	FRAN253_00674	FRAN254_00710	FRAN255_00704	FRAN256_00689	SchuS4_00676
group_1034		hypothetical protein	Core	11	FRAN031_01771	FRAN037_01767	FRAN244_01757	FRAN249_01758	FRAN250_01758	FRAN251_01763	FRAN253_01761	FRAN254_01908	FRAN255_01828	FRAN256_01819	SchuS4_01758
group_1035		Ferredoxin 1	Core	11	FRAN031_02015	FRAN037_02031	FRAN244_02030	FRAN249_02031	FRAN250_02031	FRAN251_02030	FRAN253_02034	FRAN254_02195	FRAN255_02107	FRAN256_02096	SchuS4_02031
group_1036		hypothetical protein	Core	11	FRAN031_01514	FRAN037_01510	FRAN244_01504	FRAN249_01504	FRAN250_01504	FRAN251_01507	FRAN253_01508	FRAN254_01630	FRAN255_01575	FRAN256_01547	SchuS4_01504
group_1037		Putative esterase	Core	11	FRAN031_01176	FRAN037_01173	FRAN244_01168	FRAN249_01168	FRAN250_01165	FRAN251_01170	FRAN253_01170	FRAN254_01257	FRAN255_01222	FRAN256_01198	SchuS4_01169
secB_1		Protein-export protein SecB	Core	11	FRAN031_01720	FRAN037_01717	FRAN244_01707	FRAN249_01708	FRAN250_01708	FRAN251_01713	FRAN253_01711	FRAN254_01846	FRAN255_01780	FRAN256_01769	SchuS4_01708
group_1039		hypothetical protein	Core	11	FRAN031_02038	FRAN037_02063	FRAN244_02054	FRAN249_02055	FRAN250_02078	FRAN251_02053	FRAN253_02057	FRAN254_02219	FRAN255_02131	FRAN256_02120	SchuS4_02055
abaF_2		Proline/betaine transporter	Core	11	FRAN031_02005 FRAN031_02006 FRAN031_02007	FRAN037_02041 FRAN037_02040 FRAN037_02039	FRAN244_02020 FRAN244_02021 FRAN244_02022	FRAN249_02021 FRAN249_02022 FRAN249_02023	FRAN250_02021 FRAN250_02022 FRAN250_02023	FRAN251_02020 FRAN251_02021 FRAN251_02022	FRAN253_02024 FRAN253_02025 FRAN253_02026	FRAN254_02185 FRAN254_02186 FRAN254_02187	FRAN255_02099	FRAN256_02087 FRAN256_02088 FRAN256_02089	SchuS4_02021 SchuS4_02022 SchuS4_02023
udp		Uridine phosphorylase	Core	11	FRAN031_01516	FRAN037_01512	FRAN244_01506	FRAN249_01506	FRAN250_01506	FRAN251_01509	FRAN253_01510	FRAN254_01632	FRAN255_01577	FRAN256_01549	SchuS4_01506
group_1041		hypothetical protein	Core	11	FRAN031_00413	FRAN037_00398	FRAN244_00412	FRAN249_00412	FRAN250_00388	FRAN251_00392	FRAN253_00396	FRAN254_00412	FRAN255_00411	FRAN256_00404	SchuS4_00397
folE		GTP cyclohydrolase 1	Core	11	FRAN031_01077	FRAN037_01075	FRAN244_01070	FRAN249_01070	FRAN250_01066	FRAN251_01071	FRAN253_01072	FRAN254_01145	FRAN255_01113	FRAN256_01091	SchuS4_01071
group_1043		hypothetical protein	Core	11	FRAN031_00090	FRAN037_00090	FRAN244_00089	FRAN249_00089	FRAN250_00084	FRAN251_00089	FRAN253_00089	FRAN254_00092	FRAN255_00092	FRAN256_00091	SchuS4_00089
group_1044		hypothetical protein	Core	11	FRAN031_01221	FRAN037_01217	FRAN244_01212	FRAN249_01212	FRAN250_01209	FRAN251_01214	FRAN253_01214	FRAN254_01306	FRAN255_01267	FRAN256_01241	SchuS4_01213
rppH		RNA pyrophosphohydrolase	Core	11	FRAN031_00178	FRAN037_00178	FRAN244_00177	FRAN249_00177	FRAN250_00172	FRAN251_00174	FRAN253_00177	FRAN254_00182	FRAN255_00184	FRAN256_00186	SchuS4_00177
accD		Acetyl-coenzyme A carboxylase carboxyl transferase subunit beta	Core	11	FRAN031_00398	FRAN037_00413	FRAN244_00397	FRAN249_00397	FRAN250_00403	FRAN251_00408	FRAN253_00411	FRAN254_00427	FRAN255_00427	FRAN256_00420	SchuS4_00412
nuoB		NADH-quinone oxidoreductase subunit B	Core	11	FRAN031_00035	FRAN037_00034	FRAN244_00034	FRAN249_00034	FRAN250_00029	FRAN251_00034	FRAN253_00034	FRAN254_00036	FRAN255_00038	FRAN256_00036	SchuS4_00034
atpH_2		ATP synthase subunit delta	Core	11	FRAN031_00067	FRAN037_00067	FRAN244_00066	FRAN249_00066	FRAN250_00061	FRAN251_00066	FRAN253_00066	FRAN254_00069	FRAN255_00069	FRAN256_00068	SchuS4_00066
aroQ		3-dehydroquinate dehydratase	Core	11	FRAN031_00522	FRAN037_00523	FRAN244_00522	FRAN249_00522	FRAN250_00514	FRAN251_00519	FRAN253_00521	FRAN254_00552	FRAN255_00541	FRAN256_00531	SchuS4_00523
cndA		hypothetical protein	Core	11	FRAN031_02009 FRAN031_02010	FRAN037_02037 FRAN037_02036	FRAN244_02024 FRAN244_02025	FRAN249_02025 FRAN249_02026	FRAN250_02025 FRAN250_02026	FRAN251_02024 FRAN251_02025	FRAN253_02028 FRAN253_02029	FRAN254_02189 FRAN254_02190	FRAN255_02101 FRAN255_02102	FRAN256_02091	SchuS4_02025 SchuS4_02026
group_1050		hypothetical protein	Core	11	FRAN031_02023	FRAN037_02023	FRAN244_02038	FRAN249_02039	FRAN250_02039	FRAN251_02038	FRAN253_02042	FRAN254_02203	FRAN255_02114	FRAN256_02104	SchuS4_02039
rpsM		30S ribosomal protein S13	Core	11	FRAN031_00382	FRAN037_00383	FRAN244_00381	FRAN249_00381	FRAN250_00373	FRAN251_00377	FRAN253_00381	FRAN254_00396	FRAN255_00395	FRAN256_00389	SchuS4_00382
rpsS		30S ribosomal protein S19	Core	11	FRAN031_00364	FRAN037_00365	FRAN244_00363	FRAN249_00363	FRAN250_00355	FRAN251_00359	FRAN253_00363	FRAN254_00378	FRAN255_00377	FRAN256_00371	SchuS4_00364
group_1053		hypothetical protein	Core	11	FRAN031_00961	FRAN037_00959	FRAN244_00956	FRAN249_00956	FRAN250_00949	FRAN251_00955	FRAN253_00956	FRAN254_01021	FRAN255_00992	FRAN256_00972	SchuS4_00957
group_1054		hypothetical protein	Core	11	FRAN031_01312	FRAN037_01308	FRAN244_01303	FRAN249_01303	FRAN250_01300	FRAN251_01306	FRAN253_01305	FRAN254_01403	FRAN255_01364	FRAN256_01334	SchuS4_01304
group_1055		hypothetical protein	Core	11	FRAN031_00952	FRAN037_00950	FRAN244_00947	FRAN249_00947	FRAN250_00940	FRAN251_00946	FRAN253_00947	FRAN254_01011	FRAN255_00983	FRAN256_00963	SchuS4_00948
ruvB_2		Holliday junction ATP-dependent DNA helicase RuvB	Core	11	FRAN031_01146	FRAN037_01143	FRAN244_01138	FRAN249_01138	FRAN250_01135	FRAN251_01140	FRAN253_01140	FRAN254_01222	FRAN255_01190	FRAN256_01166	SchuS4_01139
group_1057		hypothetical protein	Core	11	FRAN031_00214	FRAN037_00214	FRAN244_00213	FRAN249_00213	FRAN250_00208	FRAN251_00210	FRAN253_00213	FRAN254_00220	FRAN255_00222	FRAN256_00220	SchuS4_00213
group_1059		hypothetical protein	Core	11	FRAN031_00243	FRAN037_00244	FRAN244_00242	FRAN249_00242	FRAN250_00237	FRAN251_00239	FRAN253_00242	FRAN254_00250	FRAN255_00250	FRAN256_00248	SchuS4_00243
group_106		hypothetical protein	Core	11	FRAN031_02019 FRAN031_02020	FRAN037_02027 FRAN037_02026	FRAN244_02034 FRAN244_02035	FRAN249_02035 FRAN249_02036	FRAN250_02035 FRAN250_02036	FRAN251_02034 FRAN251_02035	FRAN253_02038 FRAN253_02039	FRAN254_02199 FRAN254_02200	FRAN255_02111	FRAN256_02100 FRAN256_02101	SchuS4_02035 SchuS4_02036
radA		DNA repair protein RadA	Core	11	FRAN031_00990	FRAN037_00988	FRAN244_00985	FRAN249_00985	FRAN250_00978	FRAN251_00984	FRAN253_00985	FRAN254_01050	FRAN255_01023	FRAN256_01002	SchuS4_00986
rpiA		Ribose-5-phosphate isomerase A	Core	11	FRAN031_01380	FRAN037_01376	FRAN244_01371	FRAN249_01371	FRAN250_01368	FRAN251_01374	FRAN253_01374	FRAN254_01482	FRAN255_01435	FRAN256_01400	SchuS4_01372
glk		Glucokinase	Core	11	FRAN031_01484	FRAN037_01481	FRAN244_01475	FRAN249_01475	FRAN250_01474	FRAN251_01478	FRAN253_01479	FRAN254_01598	FRAN255_01544	FRAN256_01516	SchuS4_01475
gatC		Glutamyl-tRNA(Gln) amidotransferase subunit C	Core	11	FRAN031_00022	FRAN037_00021	FRAN244_00021	FRAN249_00021	FRAN250_00016	FRAN251_00021	FRAN253_00021	FRAN254_00022	FRAN255_00025	FRAN256_00023	SchuS4_00021
group_1064		hypothetical protein	Core	11	FRAN031_01080	FRAN037_01078	FRAN244_01073	FRAN249_01073	FRAN250_01069	FRAN251_01074	FRAN253_01075	FRAN254_01148	FRAN255_01116	FRAN256_01094	SchuS4_01074
minD		Septum site-determining protein MinD	Core	11	FRAN031_01847	FRAN037_01842	FRAN244_01833	FRAN249_01834	FRAN250_01834	FRAN251_01839	FRAN253_01837	FRAN254_01992	FRAN255_01909	FRAN256_01895	SchuS4_01834
nqo2		NADH-quinone oxidoreductase chain 2	Core	11	FRAN031_00038	FRAN037_00037	FRAN244_00037	FRAN249_00037	FRAN250_00032	FRAN251_00037	FRAN253_00037	FRAN254_00039	FRAN255_00041	FRAN256_00039	SchuS4_00037
group_1067		hypothetical protein	Core	11	FRAN031_00326	FRAN037_00327	FRAN244_00325	FRAN249_00325	FRAN250_00317	FRAN251_00321	FRAN253_00325	FRAN254_00339	FRAN255_00338	FRAN256_00330	SchuS4_00326
rimP		Ribosome maturation factor RimP	Core	11	FRAN031_00054	FRAN037_00054	FRAN244_00053	FRAN249_00053	FRAN250_00048	FRAN251_00053	FRAN253_00053	FRAN254_00055	FRAN255_00056	FRAN256_00055	SchuS4_00053
hpt		Hypoxanthine phosphoribosyltransferase	Core	11	FRAN031_00228	FRAN037_00228	FRAN244_00227	FRAN249_00227	FRAN250_00222	FRAN251_00224	FRAN253_00227	FRAN254_00235	FRAN255_00235	FRAN256_00234	SchuS4_00227
clcA		H(+)/Cl(-) exchange transporter ClcA	Core	11	FRAN031_02027	FRAN037_02019	FRAN244_02043 FRAN244_02042	FRAN249_02044 FRAN249_02043	FRAN250_02043	FRAN251_02042	FRAN253_02046	FRAN254_02207	FRAN255_02118 FRAN255_02119	FRAN256_02108 FRAN256_02109	SchuS4_02044 SchuS4_02043
rsmJ		Ribosomal RNA small subunit methyltransferase J	Core	11	FRAN031_01724	FRAN037_01721	FRAN244_01711	FRAN249_01712	FRAN250_01712	FRAN251_01717	FRAN253_01715	FRAN254_01850	FRAN255_01785	FRAN256_01773	SchuS4_01712
dedA_1		Protein DedA	Core	11	FRAN031_01395	FRAN037_01391	FRAN244_01386	FRAN249_01386	FRAN250_01383	FRAN251_01389	FRAN253_01389	FRAN254_01498	FRAN255_01451	FRAN256_01416	SchuS4_01387
lpxB		Lipid-A-disaccharide synthase	Core	11	FRAN031_01804	FRAN037_01799	FRAN244_01789	FRAN249_01790	FRAN250_01790	FRAN251_01795	FRAN253_01793	FRAN254_01946	FRAN255_01861	FRAN256_01850	SchuS4_01790
mutM		Formamidopyrimidine-DNA glycosylase	Core	11	FRAN031_00778	FRAN037_00779	FRAN244_00776	FRAN249_00776	FRAN250_00769	FRAN251_00774	FRAN253_00775	FRAN254_00824	FRAN255_00808	FRAN256_00791	SchuS4_00777
secB_2		Protein-export protein SecB	Core	11	FRAN031_01996	FRAN037_02050	FRAN244_02011	FRAN249_02012	FRAN250_02012	FRAN251_02011	FRAN253_02015	FRAN254_02175	FRAN255_02089	FRAN256_02077	SchuS4_02012
group_1075		hypothetical protein	Core	11	FRAN031_00562	FRAN037_00563	FRAN244_00562	FRAN249_00562	FRAN250_00554	FRAN251_00559	FRAN253_00561	FRAN254_00593	FRAN255_00584	FRAN256_00577	SchuS4_00563
aes_2		Acetyl esterase	Core	11	FRAN031_01064	FRAN037_01062	FRAN244_01057	FRAN249_01057	FRAN250_01053	FRAN251_01058	FRAN253_01059	FRAN254_01131	FRAN255_01098	FRAN256_01076	SchuS4_01058
group_1077		hypothetical protein	Core	11	FRAN031_01322	FRAN037_01318	FRAN244_01313	FRAN249_01313	FRAN250_01310	FRAN251_01316	FRAN253_01315	FRAN254_01417	FRAN255_01374	FRAN256_01344	SchuS4_01314
group_1078		hypothetical protein	Core	11	FRAN031_01461	FRAN037_01458	FRAN244_01452	FRAN249_01452	FRAN250_01451	FRAN251_01455	FRAN253_01456	FRAN254_01572	FRAN255_01520	FRAN256_01493	SchuS4_01453
group_1079		hypothetical protein	Core	11	FRAN031_00092	FRAN037_00092	FRAN244_00091	FRAN249_00091	FRAN250_00086	FRAN251_00091	FRAN253_00091	FRAN254_00094	FRAN255_00094	FRAN256_00093	SchuS4_00091
group_108		putative protein	Core	11	FRAN031_01519	FRAN037_01515	FRAN244_01509	FRAN249_01509	FRAN250_01509 FRAN250_01510	FRAN251_01512	FRAN253_01513	FRAN254_01635	FRAN255_01580	FRAN256_01552	SchuS4_01509 SchuS4_01510
group_1080		Purine nucleoside phosphoramidase	Core	11	FRAN031_01488	FRAN037_01485	FRAN244_01479	FRAN249_01479	FRAN250_01478	FRAN251_01482	FRAN253_01483	FRAN254_01603	FRAN255_01548	FRAN256_01520	SchuS4_01479
group_1081		hypothetical protein	Core	11	FRAN031_01142	FRAN037_01139	FRAN244_01134	FRAN249_01134	FRAN250_01131	FRAN251_01136	FRAN253_01136	FRAN254_01218	FRAN255_01186	FRAN256_01162	SchuS4_01135
group_1082		hypothetical protein	Core	11	FRAN031_01230	FRAN037_01226	FRAN244_01221	FRAN249_01221	FRAN250_01218	FRAN251_01223	FRAN253_01223	FRAN254_01314	FRAN255_01276	FRAN256_01250	SchuS4_01222
trpG_2		Anthranilate synthase component 2	Core	11	FRAN031_02057	FRAN037_02082	FRAN244_02073	FRAN249_02074	FRAN250_02059	FRAN251_02072	FRAN253_02076	FRAN254_02242	FRAN255_02152	FRAN256_02137	SchuS4_02074
nuoI		NADH-quinone oxidoreductase subunit I	Core	11	FRAN031_00042	FRAN037_00041	FRAN244_00041	FRAN249_00041	FRAN250_00036	FRAN251_00041	FRAN253_00041	FRAN254_00043	FRAN255_00045	FRAN256_00044	SchuS4_00041
mlaF_1		Intermembrane phospholipid transport system ATP-binding protein MlaF	Core	11	FRAN031_01423	FRAN037_01420	FRAN244_01414	FRAN249_01414	FRAN250_01411	FRAN251_01417	FRAN253_01417	FRAN254_01532	FRAN255_01482	FRAN256_01453	SchuS4_01415
yecD		Isochorismatase family protein YecD	Core	11	FRAN031_01269	FRAN037_01265	FRAN244_01260	FRAN249_01260	FRAN250_01257	FRAN251_01262	FRAN253_01262	FRAN254_01358	FRAN255_01317	FRAN256_01289	SchuS4_01261
group_1087		hypothetical protein	Core	11	FRAN031_00863	FRAN037_00864	FRAN244_00861	FRAN249_00861	FRAN250_00854	FRAN251_00860	FRAN253_00860	FRAN254_00915	FRAN255_00895	FRAN256_00879	SchuS4_00862
apbC		Iron-sulfur cluster carrier protein	Core	11	FRAN031_01122	FRAN037_01120	FRAN244_01115	FRAN249_01115	FRAN250_01112	FRAN251_01117	FRAN253_01117	FRAN254_01197	FRAN255_01162	FRAN256_01146	SchuS4_01116
ssb		Single-stranded DNA-binding protein	Core	11	FRAN031_01999	FRAN037_02047	FRAN244_02014	FRAN249_02015	FRAN250_02015	FRAN251_02014	FRAN253_02018	FRAN254_02178	FRAN255_02092	FRAN256_02080	SchuS4_02015
ybdL		Methionine aminotransferase	Core	11	FRAN031_01623	FRAN037_01620	FRAN244_01611	FRAN249_01612	FRAN250_01612	FRAN251_01616	FRAN253_01615	FRAN254_01742 FRAN254_01743	FRAN255_01682 FRAN255_01683	FRAN256_01662	SchuS4_01612
group_1090		hypothetical protein	Core	11	FRAN031_01019	FRAN037_01017	FRAN244_01013	FRAN249_01013	FRAN250_01008	FRAN251_01013	FRAN253_01014	FRAN254_01081	FRAN255_01052	FRAN256_01029	SchuS4_01014
ddlB		D-alanine--D-alanine ligase B	Core	11	FRAN031_00206	FRAN037_00206	FRAN244_00205	FRAN249_00205	FRAN250_00200	FRAN251_00202	FRAN253_00205	FRAN254_00212	FRAN255_00214	FRAN256_00212	SchuS4_00205
hslR		Heat shock protein 15	Core	11	FRAN031_00831	FRAN037_00832	FRAN244_00829	FRAN249_00829	FRAN250_00822	FRAN251_00828	FRAN253_00828	FRAN254_00881	FRAN255_00862	FRAN256_00847	SchuS4_00830
rplM		50S ribosomal protein L13	Core	11	FRAN031_01452	FRAN037_01449	FRAN244_01443	FRAN249_01443	FRAN250_01442	FRAN251_01446	FRAN253_01447	FRAN254_01563	FRAN255_01511	FRAN256_01483	SchuS4_01444
ispU		Ditrans,polycis-undecaprenyl-diphosphate synthase ((2E,6E)-farnesyl-diphosphate specific)	Core	11	FRAN031_00352	FRAN037_00353	FRAN244_00351	FRAN249_00351	FRAN250_00343	FRAN251_00347	FRAN253_00351	FRAN254_00365	FRAN255_00365	FRAN256_00359	SchuS4_00352
dsbB_1		Disulfide bond formation protein B	Core	11	FRAN031_00119	FRAN037_00119	FRAN244_00118	FRAN249_00118	FRAN250_00113	FRAN251_00115	FRAN253_00118	FRAN254_00119	FRAN255_00124	FRAN256_00124	SchuS4_00118
rpsL		30S ribosomal protein S12	Core	11	FRAN031_00356	FRAN037_00357	FRAN244_00355	FRAN249_00355	FRAN250_00347	FRAN251_00351	FRAN253_00355	FRAN254_00369	FRAN255_00369	FRAN256_00363	SchuS4_00356
group_1097		hypothetical protein	Core	11	FRAN031_01756	FRAN037_01752	FRAN244_01742	FRAN249_01743	FRAN250_01743	FRAN251_01748	FRAN253_01746	FRAN254_01893	FRAN255_01815	FRAN256_01806	SchuS4_01743
sdhC		Succinate dehydrogenase cytochrome b556 subunit	Core	11	FRAN031_00077	FRAN037_00077	FRAN244_00076	FRAN249_00076	FRAN250_00071	FRAN251_00076	FRAN253_00076	FRAN254_00079	FRAN255_00079	FRAN256_00078	SchuS4_00076
group_1099		hypothetical protein	Core	11	FRAN031_01114	FRAN037_01112	FRAN244_01107	FRAN249_01107	FRAN250_01104	FRAN251_01109	FRAN253_01109	FRAN254_01187	FRAN255_01152	FRAN256_01136	SchuS4_01108
thrA_1		Bifunctional aspartokinase/homoserine dehydrogenase 1	Core	11	FRAN031_00470 FRAN031_00471 FRAN031_00472	FRAN037_00471 FRAN037_00472 FRAN037_00473	FRAN244_00470 FRAN244_00471 FRAN244_00472	FRAN249_00470 FRAN249_00471 FRAN249_00472	FRAN250_00461 FRAN250_00462 FRAN250_00463	FRAN251_00466 FRAN251_00467 FRAN251_00468	FRAN253_00469 FRAN253_00470 FRAN253_00471	FRAN254_00493 FRAN254_00494 FRAN254_00495	FRAN255_00486 FRAN255_00487 FRAN255_00488	FRAN256_00480	SchuS4_00471 SchuS4_00472 SchuS4_00473
cas9		CRISPR-associated endonuclease Cas9	Core	11	FRAN031_00653	FRAN037_00655	FRAN244_00653	FRAN249_00653	FRAN250_00645	FRAN251_00650	FRAN253_00652	FRAN254_00687	FRAN255_00678 FRAN255_00679 FRAN255_00680 FRAN255_00681	FRAN256_00667	SchuS4_00654
dmlR_1		HTH-type transcriptional regulator DmlR	Core	11	FRAN031_00544	FRAN037_00545	FRAN244_00544	FRAN249_00544	FRAN250_00536	FRAN251_00541	FRAN253_00543	FRAN254_00575	FRAN255_00566	FRAN256_00557	SchuS4_00545
rpsI		30S ribosomal protein S9	Core	11	FRAN031_01453	FRAN037_01450	FRAN244_01444	FRAN249_01444	FRAN250_01443	FRAN251_01447	FRAN253_01448	FRAN254_01564	FRAN255_01512	FRAN256_01484	SchuS4_01445
group_1102		hypothetical protein	Core	11	FRAN031_01359	FRAN037_01355	FRAN244_01350	FRAN249_01350	FRAN250_01347	FRAN251_01353	FRAN253_01352	FRAN254_01455	FRAN255_01414	FRAN256_01382	SchuS4_01351
lspA		Lipoprotein signal peptidase	Core	11	FRAN031_01033	FRAN037_01031	FRAN244_01027	FRAN249_01027	FRAN250_01022	FRAN251_01027	FRAN253_01028	FRAN254_01095	FRAN255_01065	FRAN256_01043	SchuS4_01028
group_1104		hypothetical protein	Core	11	FRAN031_01695	FRAN037_01692	FRAN244_01682	FRAN249_01683	FRAN250_01683	FRAN251_01687	FRAN253_01686	FRAN254_01818	FRAN255_01755	FRAN256_01743	SchuS4_01683
group_1105		hypothetical protein	Core	11	FRAN031_01741	FRAN037_01737	FRAN244_01727	FRAN249_01728	FRAN250_01728	FRAN251_01733	FRAN253_01731	FRAN254_01872	FRAN255_01800	FRAN256_01789	SchuS4_01728
group_1106		hypothetical protein	Core	11	FRAN031_01621	FRAN037_01618	FRAN244_01609	FRAN249_01610	FRAN250_01610	FRAN251_01614	FRAN253_01613	FRAN254_01740	FRAN255_01680	FRAN256_01660	SchuS4_01610
group_1107		hypothetical protein	Core	11	FRAN031_00530	FRAN037_00531	FRAN244_00530	FRAN249_00530	FRAN250_00522	FRAN251_00527	FRAN253_00529	FRAN254_00561	FRAN255_00549	FRAN256_00543	SchuS4_00531
rpoZ		DNA-directed RNA polymerase subunit omega	Core	11	FRAN031_00788	FRAN037_00789	FRAN244_00786	FRAN249_00786	FRAN250_00779	FRAN251_00784	FRAN253_00785	FRAN254_00834	FRAN255_00818	FRAN256_00802	SchuS4_00787
group_1109		hypothetical protein	Core	11	FRAN031_01992	FRAN037_02054	FRAN244_02007	FRAN249_02008	FRAN250_02008	FRAN251_02007	FRAN253_02011	FRAN254_02171	FRAN255_02085	FRAN256_02073	SchuS4_02008
proP_2		Proline/betaine transporter	Core	11	FRAN031_00008	FRAN037_00007	FRAN244_00007	FRAN249_00007	FRAN250_00002	FRAN251_00007	FRAN253_00007	FRAN254_00007	FRAN255_00008	FRAN256_00009 FRAN256_00008	SchuS4_00007
birA_1		Bifunctional ligase/repressor BirA	Core	11	FRAN031_00528	FRAN037_00529	FRAN244_00528	FRAN249_00528	FRAN250_00520	FRAN251_00525	FRAN253_00527	FRAN254_00558	FRAN255_00547	FRAN256_00540	SchuS4_00529
sufA		Protein SufA	Core	11	FRAN031_00648	FRAN037_00650	FRAN244_00648	FRAN249_00648	FRAN250_00640	FRAN251_00645	FRAN253_00647	FRAN254_00681	FRAN255_00673	FRAN256_00662	SchuS4_00649
group_1112		hypothetical protein	Core	11	FRAN031_01202	FRAN037_01198	FRAN244_01193	FRAN249_01193	FRAN250_01190	FRAN251_01195	FRAN253_01195	FRAN254_01283	FRAN255_01247	FRAN256_01222	SchuS4_01194
tolQ		Tol-Pal system protein TolQ	Core	11	FRAN031_00948	FRAN037_00946	FRAN244_00943	FRAN249_00943	FRAN250_00936	FRAN251_00942	FRAN253_00943	FRAN254_01007	FRAN255_00979	FRAN256_00958	SchuS4_00944
group_1114		hypothetical protein	Core	11	FRAN031_01181	FRAN037_01177	FRAN244_01172	FRAN249_01172	FRAN250_01169	FRAN251_01174	FRAN253_01174	FRAN254_01261	FRAN255_01226	FRAN256_01202	SchuS4_01173
lptG		Lipopolysaccharide export system permease protein LptG	Core	11	FRAN031_01510	FRAN037_01506	FRAN244_01500	FRAN249_01500	FRAN250_01499	FRAN251_01503	FRAN253_01504	FRAN254_01626	FRAN255_01571	FRAN256_01543	SchuS4_01500
nuoJ		NADH-quinone oxidoreductase subunit J	Core	11	FRAN031_00043	FRAN037_00042	FRAN244_00042	FRAN249_00042	FRAN250_00037	FRAN251_00042	FRAN253_00042	FRAN254_00044	FRAN255_00046	FRAN256_00045	SchuS4_00042
yrdA		Protein YrdA	Core	11	FRAN031_00299	FRAN037_00300	FRAN244_00298	FRAN249_00298	FRAN250_00292	FRAN251_00294	FRAN253_00298	FRAN254_00312	FRAN255_00313	FRAN256_00304	SchuS4_00299
group_1118		hypothetical protein	Core	11	FRAN031_00897	FRAN037_00897	FRAN244_00894	FRAN249_00894	FRAN250_00887	FRAN251_00893	FRAN253_00894	FRAN254_00955	FRAN255_00930	FRAN256_00912	SchuS4_00895
group_1119		hypothetical protein	Core	11	FRAN031_00829	FRAN037_00830	FRAN244_00827	FRAN249_00827	FRAN250_00820	FRAN251_00826	FRAN253_00826	FRAN254_00878	FRAN255_00860	FRAN256_00845	SchuS4_00828
group_112		hypothetical protein	Core	11	FRAN031_00106	FRAN037_00106	FRAN244_00105	FRAN249_00105	FRAN250_00100	FRAN251_00105	FRAN253_00105	FRAN254_00107	FRAN255_00111	FRAN256_00109 FRAN256_00108	SchuS4_00105
sodB		Superoxide dismutase [Fe]	Core	11	FRAN031_00074	FRAN037_00074	FRAN244_00073	FRAN249_00073	FRAN250_00068	FRAN251_00073	FRAN253_00073	FRAN254_00076	FRAN255_00076	FRAN256_00075	SchuS4_00073
rimI		[Ribosomal protein S18]-alanine N-acetyltransferase	Core	11	FRAN031_00197	FRAN037_00197	FRAN244_00196	FRAN249_00196	FRAN250_00191	FRAN251_00193	FRAN253_00196	FRAN254_00202	FRAN255_00203	FRAN256_00204	SchuS4_00196
lpxC		UDP-3-O-acyl-N-acetylglucosamine deacetylase	Core	11	FRAN031_00210	FRAN037_00210	FRAN244_00209	FRAN249_00209	FRAN250_00204	FRAN251_00206	FRAN253_00209	FRAN254_00216	FRAN255_00218	FRAN256_00216	SchuS4_00209
group_1123		hypothetical protein	Core	11	FRAN031_02053	FRAN037_02078	FRAN244_02069	FRAN249_02070	FRAN250_02063	FRAN251_02068	FRAN253_02072	FRAN254_02238	FRAN255_02148	FRAN256_02133	SchuS4_02070
glpE_2		Thiosulfate sulfurtransferase GlpE	Core	11	FRAN031_01280	FRAN037_01276	FRAN244_01271	FRAN249_01271	FRAN250_01268	FRAN251_01273	FRAN253_01273	FRAN254_01370	FRAN255_01329	FRAN256_01300	SchuS4_01272
group_1125		hypothetical protein	Core	11	FRAN031_00255	FRAN037_00256	FRAN244_00254	FRAN249_00254	FRAN250_00249	FRAN251_00251	FRAN253_00254	FRAN254_00263	FRAN255_00264	FRAN256_00260	SchuS4_00255
capC		Capsule biosynthesis protein CapC	Core	11	FRAN031_00912	FRAN037_00912	FRAN244_00909	FRAN249_00909	FRAN250_00902	FRAN251_00908	FRAN253_00909	FRAN254_00971	FRAN255_00945	FRAN256_00928	SchuS4_00910
hemB		Delta-aminolevulinic acid dehydratase	Core	11	FRAN031_00512	FRAN037_00513	FRAN244_00512	FRAN249_00512	FRAN250_00504	FRAN251_00509	FRAN253_00511	FRAN254_00541	FRAN255_00532	FRAN256_00522	SchuS4_00513
group_1128		hypothetical protein	Core	11	FRAN031_01091	FRAN037_01089	FRAN244_01084	FRAN249_01084	FRAN250_01080	FRAN251_01085	FRAN253_01086	FRAN254_01161	FRAN255_01127	FRAN256_01108	SchuS4_01085
rbfA		30S ribosome-binding factor	Core	11	FRAN031_00057	FRAN037_00057	FRAN244_00056	FRAN249_00056	FRAN250_00051	FRAN251_00056	FRAN253_00056	FRAN254_00059	FRAN255_00059	FRAN256_00058	SchuS4_00056
glpD		Aerobic glycerol-3-phosphate dehydrogenase	Core	11	FRAN031_00146	FRAN037_00146	FRAN244_00145	FRAN249_00145	FRAN250_00140	FRAN251_00142	FRAN253_00145	FRAN254_00150 FRAN254_00148 FRAN254_00149	FRAN255_00153	FRAN256_00153	SchuS4_00145
udk		Uridine kinase	Core	11	FRAN031_00787	FRAN037_00788	FRAN244_00785	FRAN249_00785	FRAN250_00778	FRAN251_00783	FRAN253_00784	FRAN254_00833	FRAN255_00817	FRAN256_00801	SchuS4_00786
fdx		Ferredoxin	Core	11	FRAN031_00651	FRAN037_00653	FRAN244_00651	FRAN249_00651	FRAN250_00643	FRAN251_00648	FRAN253_00650	FRAN254_00684	FRAN255_00676	FRAN256_00665	SchuS4_00652
group_1132		hypothetical protein	Core	11	FRAN031_01107	FRAN037_01105	FRAN244_01100	FRAN249_01100	FRAN250_01097	FRAN251_01102	FRAN253_01102	FRAN254_01177	FRAN255_01143	FRAN256_01128	SchuS4_01101
rpsN		30S ribosomal protein S14	Core	11	FRAN031_00373	FRAN037_00374	FRAN244_00372	FRAN249_00372	FRAN250_00364	FRAN251_00368	FRAN253_00372	FRAN254_00387	FRAN255_00386	FRAN256_00380	SchuS4_00373
group_1134		hypothetical protein	Core	11	FRAN031_00202	FRAN037_00202	FRAN244_00201	FRAN249_00201	FRAN250_00196	FRAN251_00198	FRAN253_00201	FRAN254_00208	FRAN255_00210	FRAN256_00208	SchuS4_00201
grxD		Glutaredoxin 4	Core	11	FRAN031_00073	FRAN037_00073	FRAN244_00072	FRAN249_00072	FRAN250_00067	FRAN251_00072	FRAN253_00072	FRAN254_00075	FRAN255_00075	FRAN256_00074	SchuS4_00072
rplN		50S ribosomal protein L14	Core	11	FRAN031_00370	FRAN037_00371	FRAN244_00369	FRAN249_00369	FRAN250_00361	FRAN251_00365	FRAN253_00369	FRAN254_00384	FRAN255_00383	FRAN256_00377	SchuS4_00370
yabJ		2-iminobutanoate/2-iminopropanoate deaminase	Core	11	FRAN031_01530	FRAN037_01525	FRAN244_01519	FRAN249_01519	FRAN250_01520	FRAN251_01522	FRAN253_01523	FRAN254_01648	FRAN255_01590	FRAN256_01564	SchuS4_01520
sodC1		Superoxide dismutase [Cu-Zn] 1	Core	11	FRAN031_00996	FRAN037_00995	FRAN244_00991	FRAN249_00991	FRAN250_00985	FRAN251_00990	FRAN253_00992	FRAN254_01057	FRAN255_01029	FRAN256_01008	SchuS4_00992
rpmI		50S ribosomal protein L35	Core	11	FRAN031_00926	FRAN037_00925	FRAN244_00922	FRAN249_00922	FRAN250_00915	FRAN251_00921	FRAN253_00922	FRAN254_00986	FRAN255_00957	FRAN256_00939	SchuS4_00923
group_114		hypothetical protein	Core	11	FRAN031_00220 FRAN031_00221	FRAN037_00220 FRAN037_00221	FRAN244_00219 FRAN244_00220	FRAN249_00219 FRAN249_00220	FRAN250_00214 FRAN250_00215	FRAN251_00216 FRAN251_00217	FRAN253_00219 FRAN253_00220	FRAN254_00226 FRAN254_00227	FRAN255_00228	FRAN256_00226	SchuS4_00219 SchuS4_00220
rpsU_3		30S ribosomal protein S21	Core	11	FRAN031_01173	FRAN037_01170	FRAN244_01165	FRAN249_01165	FRAN250_01162	FRAN251_01167	FRAN253_01167	FRAN254_01253	FRAN255_01219	FRAN256_01195	SchuS4_01166
smpB		SsrA-binding protein	Core	11	FRAN031_01354	FRAN037_01350	FRAN244_01345	FRAN249_01345	FRAN250_01342	FRAN251_01348	FRAN253_01347	FRAN254_01450	FRAN255_01408	FRAN256_01378	SchuS4_01346
ubiK		Ubiquinone biosynthesis accessory factor UbiK	Core	11	FRAN031_00048	FRAN037_00048	FRAN244_00047	FRAN249_00047	FRAN250_00042	FRAN251_00047	FRAN253_00047	FRAN254_00049	FRAN255_00051	FRAN256_00050	SchuS4_00047
minE		Cell division topological specificity factor	Core	11	FRAN031_01848	FRAN037_01843	FRAN244_01834	FRAN249_01835	FRAN250_01835	FRAN251_01840	FRAN253_01838	FRAN254_01993	FRAN255_01910	FRAN256_01896	SchuS4_01835
erpA		Iron-sulfur cluster insertion protein ErpA	Core	11	FRAN031_00785	FRAN037_00786	FRAN244_00783	FRAN249_00783	FRAN250_00776	FRAN251_00781	FRAN253_00782	FRAN254_00831	FRAN255_00815	FRAN256_00799	SchuS4_00784
comM_2		Competence protein ComM	Core	11	FRAN031_00051	FRAN037_00051	FRAN244_00050	FRAN249_00050	FRAN250_00045	FRAN251_00050	FRAN253_00050	FRAN254_00052	FRAN255_00053	FRAN256_00052	SchuS4_00050
group_1146		hypothetical protein	Core	11	FRAN031_01631	FRAN037_01628	FRAN244_01619	FRAN249_01620	FRAN250_01620	FRAN251_01624	FRAN253_01623	FRAN254_01751	FRAN255_01691	FRAN256_01670	SchuS4_01620
group_1147		hypothetical protein	Core	11	FRAN031_01626	FRAN037_01623	FRAN244_01614	FRAN249_01615	FRAN250_01615	FRAN251_01619	FRAN253_01618	FRAN254_01746	FRAN255_01686	FRAN256_01665	SchuS4_01615
group_1148		hypothetical protein	Core	11	FRAN031_00975	FRAN037_00973	FRAN244_00970	FRAN249_00970	FRAN250_00963	FRAN251_00969	FRAN253_00970	FRAN254_01035	FRAN255_01007	FRAN256_00987	SchuS4_00971
trkA		Trk system potassium uptake protein TrkA	Core	11	FRAN031_01097	FRAN037_01095	FRAN244_01090	FRAN249_01090	FRAN250_01087	FRAN251_01092	FRAN253_01092	FRAN254_01167	FRAN255_01133	FRAN256_01115	SchuS4_01091
group_115		hypothetical protein	Core	11	FRAN031_00229	FRAN037_00229	FRAN244_00228	FRAN249_00228	FRAN250_00223	FRAN251_00225	FRAN253_00228	FRAN254_00236	FRAN255_00237 FRAN255_00236	FRAN256_00235	SchuS4_00228
group_1150		hypothetical protein	Core	11	FRAN031_00174	FRAN037_00174	FRAN244_00173	FRAN249_00173	FRAN250_00168	FRAN251_00170	FRAN253_00173	FRAN254_00178	FRAN255_00181	FRAN256_00182	SchuS4_00173
vioA		dTDP-4-amino-4,6-dideoxy-D-glucose transaminase	Core	11	FRAN031_01672	FRAN037_01668	FRAN244_01659	FRAN249_01660	FRAN250_01660	FRAN251_01664	FRAN253_01663	FRAN254_01792	FRAN255_01731	FRAN256_01716	SchuS4_01660
rnhA		Ribonuclease HI	Core	11	FRAN031_00661	FRAN037_00663	FRAN244_00661	FRAN249_00661	FRAN250_00653	FRAN251_00658	FRAN253_00660	FRAN254_00695	FRAN255_00689	FRAN256_00676	SchuS4_00662
group_1153		hypothetical protein	Core	11	FRAN031_00561	FRAN037_00562	FRAN244_00561	FRAN249_00561	FRAN250_00553	FRAN251_00558	FRAN253_00560	FRAN254_00592	FRAN255_00583	FRAN256_00576	SchuS4_00562
ftsQ		Cell division protein FtsQ	Core	11	FRAN031_00207	FRAN037_00207	FRAN244_00206	FRAN249_00206	FRAN250_00201	FRAN251_00203	FRAN253_00206	FRAN254_00213	FRAN255_00215	FRAN256_00213	SchuS4_00206
group_1155		hypothetical protein	Core	11	FRAN031_01112	FRAN037_01110	FRAN244_01105	FRAN249_01105	FRAN250_01102	FRAN251_01107	FRAN253_01107	FRAN254_01185	FRAN255_01149	FRAN256_01133	SchuS4_01106
haeIIIM_2		Modification methylase HaeIII	Core	11	FRAN031_01961	FRAN037_01986	FRAN244_01976	FRAN249_01977	FRAN250_01977	FRAN251_01976	FRAN253_01980	FRAN254_02138	FRAN255_02050	FRAN256_02042	SchuS4_01977
group_1157		hypothetical protein	Core	11	FRAN031_00598	FRAN037_00600	FRAN244_00598	FRAN249_00598	FRAN250_00590	FRAN251_00595	FRAN253_00597	FRAN254_00630	FRAN255_00617	FRAN256_00611	SchuS4_00599
group_1158		NAD(P)H dehydrogenase (quinone)	Core	11	FRAN031_00237	FRAN037_00238	FRAN244_00236	FRAN249_00236	FRAN250_00231	FRAN251_00233	FRAN253_00236	FRAN254_00244	FRAN255_00244	FRAN256_00242	SchuS4_00236
group_1159		hypothetical protein	Core	11	FRAN031_01203	FRAN037_01199	FRAN244_01194	FRAN249_01194	FRAN250_01191	FRAN251_01196	FRAN253_01196	FRAN254_01284	FRAN255_01248	FRAN256_01223	SchuS4_01195
group_116		hypothetical protein	Core	11	FRAN031_00239	FRAN037_00240	FRAN244_00238	FRAN249_00238	FRAN250_00233	FRAN251_00235	FRAN253_00238	FRAN254_00246	FRAN255_00246	FRAN256_00244	SchuS4_00239 SchuS4_00238
group_1160		hypothetical protein	Core	11	FRAN031_00247	FRAN037_00248	FRAN244_00246	FRAN249_00246	FRAN250_00241	FRAN251_00243	FRAN253_00246	FRAN254_00254	FRAN255_00254	FRAN256_00252	SchuS4_00247
clpP		ATP-dependent Clp protease proteolytic subunit	Core	11	FRAN031_00700	FRAN037_00702	FRAN244_00699	FRAN249_00699	FRAN250_00691	FRAN251_00696	FRAN253_00698	FRAN254_00733	FRAN255_00727	FRAN256_00715	SchuS4_00700
nuoH		NADH-quinone oxidoreductase subunit H	Core	11	FRAN031_00041	FRAN037_00040	FRAN244_00040	FRAN249_00040	FRAN250_00035	FRAN251_00040	FRAN253_00040	FRAN254_00042	FRAN255_00044	FRAN256_00043	SchuS4_00040
group_1163		hypothetical protein	Core	11	FRAN031_01842	FRAN037_01836	FRAN244_01827	FRAN249_01828	FRAN250_01828	FRAN251_01833	FRAN253_01831	FRAN254_01987	FRAN255_01903	FRAN256_01889	SchuS4_01828
group_1164		hypothetical protein	Core	11	FRAN031_00564	FRAN037_00565	FRAN244_00564	FRAN249_00564	FRAN250_00556	FRAN251_00561	FRAN253_00563	FRAN254_00595	FRAN255_00586	FRAN256_00579	SchuS4_00565
yfeX		Dye-decolorizing peroxidase YfeX	Core	11	FRAN031_00093	FRAN037_00093	FRAN244_00092	FRAN249_00092	FRAN250_00087	FRAN251_00092	FRAN253_00092	FRAN254_00095	FRAN255_00095	FRAN256_00094	SchuS4_00092
dut		Deoxyuridine 5'-triphosphate nucleotidohydrolase	Core	11	FRAN031_00354	FRAN037_00355	FRAN244_00353	FRAN249_00353	FRAN250_00345	FRAN251_00349	FRAN253_00353	FRAN254_00367	FRAN255_00367	FRAN256_00361	SchuS4_00354
murE_2		UDP-N-acetylmuramoyl-L-alanyl-D-glutamate--2,6-diaminopimelate ligase	Core	11	FRAN031_01282	FRAN037_01278	FRAN244_01273	FRAN249_01273	FRAN250_01270	FRAN251_01275	FRAN253_01275	FRAN254_01372	FRAN255_01331	FRAN256_01302	SchuS4_01274
coaE		Dephospho-CoA kinase	Core	11	FRAN031_01705	FRAN037_01702	FRAN244_01692	FRAN249_01693	FRAN250_01693	FRAN251_01698	FRAN253_01696	FRAN254_01829	FRAN255_01765	FRAN256_01753	SchuS4_01693
elbB		Glyoxalase ElbB	Core	11	FRAN031_00736	FRAN037_00737	FRAN244_00734	FRAN249_00734	FRAN250_00726	FRAN251_00731	FRAN253_00733	FRAN254_00773	FRAN255_00763	FRAN256_00749	SchuS4_00735
group_117		hypothetical protein	Core	11	FRAN031_00334	FRAN037_00335	FRAN244_00333	FRAN249_00333	FRAN250_00325	FRAN251_00329	FRAN253_00333	FRAN254_00347	FRAN255_00346	FRAN256_00339 FRAN256_00338	SchuS4_00334
group_1170		hypothetical protein	Core	11	FRAN031_01547	FRAN037_01542 FRAN037_01970	FRAN244_01536 FRAN244_01959	FRAN249_01536 FRAN249_01961	FRAN250_01537 FRAN250_01961	FRAN251_01539 FRAN251_01960	FRAN253_01540 FRAN253_01964	FRAN254_01665 FRAN254_02122	FRAN255_01607 FRAN255_02034	FRAN256_01582 FRAN256_02024	SchuS4_01537 SchuS4_01961
group_1171		hypothetical protein	Core	11	FRAN031_01624	FRAN037_01621	FRAN244_01612	FRAN249_01613	FRAN250_01613	FRAN251_01617	FRAN253_01616	FRAN254_01744	FRAN255_01684	FRAN256_01663	SchuS4_01613
lysU		Lysine--tRNA ligase, heat inducible	Core	11	FRAN031_00213	FRAN037_00213	FRAN244_00212	FRAN249_00212	FRAN250_00207	FRAN251_00209	FRAN253_00212	FRAN254_00219	FRAN255_00221	FRAN256_00219	SchuS4_00212
ribE		Riboflavin synthase	Core	11	FRAN031_01927	FRAN037_01922	FRAN244_01913	FRAN249_01914	FRAN250_01914	FRAN251_01919	FRAN253_01918	FRAN254_02075	FRAN255_01988	FRAN256_01977	SchuS4_01915
gpsA		Glycerol-3-phosphate dehydrogenase [NAD(P)+]	Core	11	FRAN031_00988	FRAN037_00986	FRAN244_00983	FRAN249_00983	FRAN250_00976	FRAN251_00982	FRAN253_00983	FRAN254_01048	FRAN255_01021	FRAN256_01000	SchuS4_00984
metK		S-adenosylmethionine synthase	Core	11	FRAN031_00167	FRAN037_00167	FRAN244_00166	FRAN249_00166	FRAN250_00161	FRAN251_00163	FRAN253_00166	FRAN254_00171	FRAN255_00174	FRAN256_00175	SchuS4_00166
ffh		Signal recognition particle protein	Core	11	FRAN031_01090	FRAN037_01088	FRAN244_01083	FRAN249_01083	FRAN250_01079	FRAN251_01084	FRAN253_01085	FRAN254_01160	FRAN255_01126	FRAN256_01107	SchuS4_01084
algA		Alginate biosynthesis protein AlgA	Core	11	FRAN031_00999	FRAN037_00998	FRAN244_00994	FRAN249_00994	FRAN250_00988	FRAN251_00993	FRAN253_00995	FRAN254_01060	FRAN255_01032	FRAN256_01011	SchuS4_00995
mlaF_2		Intermembrane phospholipid transport system ATP-binding protein MlaF	Core	11	FRAN031_01849	FRAN037_01844	FRAN244_01835	FRAN249_01836	FRAN250_01836	FRAN251_01841	FRAN253_01839	FRAN254_01994	FRAN255_01911	FRAN256_01897	SchuS4_01836
bamE		Outer membrane protein assembly factor BamE	Core	11	FRAN031_01935	FRAN037_01930	FRAN244_01921	FRAN249_01922	FRAN250_01922	FRAN251_01927	FRAN253_01926	FRAN254_02083	FRAN255_01996	FRAN256_01985	SchuS4_01923
group_118		hypothetical protein	Core	11	FRAN031_00342	FRAN037_00343	FRAN244_00341	FRAN249_00341	FRAN250_00333	FRAN251_00337	FRAN253_00341	FRAN254_00355	FRAN255_00355 FRAN255_00354	FRAN256_00347	SchuS4_00342
ligA		DNA ligase	Core	11	FRAN031_01590	FRAN037_01588	FRAN244_01579	FRAN249_01580	FRAN250_01580	FRAN251_01584	FRAN253_01583	FRAN254_01708	FRAN255_01651	FRAN256_01627	SchuS4_01580
rpoC		DNA-directed RNA polymerase subunit beta'	Core	11	FRAN031_00163	FRAN037_00163	FRAN244_00162	FRAN249_00162	FRAN250_00157	FRAN251_00159	FRAN253_00162	FRAN254_00167	FRAN255_00170	FRAN256_00171	SchuS4_00162
group_1182		hypothetical protein	Core	11	FRAN031_00332	FRAN037_00333	FRAN244_00331	FRAN249_00331	FRAN250_00323	FRAN251_00327	FRAN253_00331	FRAN254_00345	FRAN255_00344	FRAN256_00336	SchuS4_00332
alr-1		Alanine racemase	Core	11	FRAN031_00640	FRAN037_00642	FRAN244_00640	FRAN249_00640	FRAN250_00632	FRAN251_00637	FRAN253_00639	FRAN254_00673	FRAN255_00666	FRAN256_00654	SchuS4_00641
yibN		putative protein YibN	Core	11	FRAN031_01995	FRAN037_02051	FRAN244_02010	FRAN249_02011	FRAN250_02011	FRAN251_02010	FRAN253_02014	FRAN254_02174	FRAN255_02088	FRAN256_02076	SchuS4_02011
cdsA		Phosphatidate cytidylyltransferase	Core	11	FRAN031_00353	FRAN037_00354	FRAN244_00352	FRAN249_00352	FRAN250_00344	FRAN251_00348	FRAN253_00352	FRAN254_00366	FRAN255_00366	FRAN256_00360	SchuS4_00353
ftsI		Peptidoglycan D,D-transpeptidase FtsI	Core	11	FRAN031_00782	FRAN037_00783	FRAN244_00780	FRAN249_00780	FRAN250_00773	FRAN251_00778	FRAN253_00779	FRAN254_00828	FRAN255_00812	FRAN256_00796	SchuS4_00781
lolD		Lipoprotein-releasing system ATP-binding protein LolD	Core	11	FRAN031_00449	FRAN037_00450	FRAN244_00448	FRAN249_00448	FRAN250_00440	FRAN251_00445	FRAN253_00448	FRAN254_00467	FRAN255_00465	FRAN256_00459	SchuS4_00449
exoA		Exodeoxyribonuclease	Core	11	FRAN031_01085	FRAN037_01083	FRAN244_01078	FRAN249_01078	FRAN250_01074	FRAN251_01079	FRAN253_01080	FRAN254_01155	FRAN255_01121	FRAN256_01100	SchuS4_01079
yveA_1		Aspartate-proton symporter	Core	11	FRAN031_00344	FRAN037_00345	FRAN244_00343	FRAN249_00343	FRAN250_00335	FRAN251_00339	FRAN253_00343	FRAN254_00357	FRAN255_00357	FRAN256_00350 FRAN256_00349	SchuS4_00344
group_1190		hypothetical protein	Core	11	FRAN031_00264	FRAN037_00265	FRAN244_00263	FRAN249_00263	FRAN250_00257	FRAN251_00259	FRAN253_00263	FRAN254_00273	FRAN255_00273	FRAN256_00269	SchuS4_00264
nusA		Transcription termination/antitermination protein NusA	Core	11	FRAN031_00055	FRAN037_00055	FRAN244_00054	FRAN249_00054	FRAN250_00049	FRAN251_00054	FRAN253_00054	FRAN254_00056	FRAN255_00057	FRAN256_00056	SchuS4_00054
glyA		Serine hydroxymethyltransferase	Core	11	FRAN031_01416	FRAN037_01413	FRAN244_01407	FRAN249_01407	FRAN250_01404	FRAN251_01410	FRAN253_01410	FRAN254_01525	FRAN255_01473	FRAN256_01443	SchuS4_01408
cyoA		Cytochrome bo(3) ubiquinol oxidase subunit 2	Core	11	FRAN031_00314	FRAN037_00315	FRAN244_00313	FRAN249_00313	FRAN250_00305	FRAN251_00309	FRAN253_00313	FRAN254_00327	FRAN255_00326	FRAN256_00318	SchuS4_00314
ogt		Methylated-DNA--protein-cysteine methyltransferase	Core	11	FRAN031_01740	FRAN037_01736	FRAN244_01726	FRAN249_01727	FRAN250_01727	FRAN251_01732	FRAN253_01730	FRAN254_01871	FRAN255_01799	FRAN256_01788	SchuS4_01727
typA		GTP-binding protein TypA/BipA	Core	11	FRAN031_01345	FRAN037_01341	FRAN244_01336	FRAN249_01336	FRAN250_01333	FRAN251_01339	FRAN253_01338	FRAN254_01441	FRAN255_01401	FRAN256_01369	SchuS4_01337
sdaC_1		Serine transporter	Core	11	FRAN031_00799	FRAN037_00800	FRAN244_00797	FRAN249_00797	FRAN250_00790	FRAN251_00795	FRAN253_00796	FRAN254_00846	FRAN255_00828	FRAN256_00813	SchuS4_00798
tufA		Elongation factor Tu	Core	11	FRAN031_00154	FRAN037_00154	FRAN244_00153	FRAN249_00153	FRAN250_00148	FRAN251_00150	FRAN253_00153	FRAN254_00158	FRAN255_00161	FRAN256_00162	SchuS4_00153
secD		Protein translocase subunit SecD	Core	11	FRAN031_01266	FRAN037_01262	FRAN244_01257	FRAN249_01257	FRAN250_01254	FRAN251_01259	FRAN253_01259	FRAN254_01355	FRAN255_01314	FRAN256_01286	SchuS4_01258
bioF		8-amino-7-oxononanoate synthase	Core	11	FRAN031_01059	FRAN037_01057	FRAN244_01052	FRAN249_01052	FRAN250_01048	FRAN251_01053	FRAN253_01054	FRAN254_01126	FRAN255_01091	FRAN256_01071	SchuS4_01053
speA		Biosynthetic arginine decarboxylase	Core	11	FRAN031_00479	FRAN037_00480	FRAN244_00479	FRAN249_00479	FRAN250_00470	FRAN251_00475	FRAN253_00478	FRAN254_00502	FRAN255_00496 FRAN255_00495	FRAN256_00486 FRAN256_00487 FRAN256_00488	SchuS4_00480
glgX		Glycogen debranching enzyme	Core	11	FRAN031_00456	FRAN037_00457	FRAN244_00455	FRAN249_00455	FRAN250_00447	FRAN251_00452	FRAN253_00455	FRAN254_00474 FRAN254_00477 FRAN254_00476	FRAN255_00472	FRAN256_00467	SchuS4_00456
gltX		Glutamate--tRNA ligase	Core	11	FRAN031_00341	FRAN037_00342	FRAN244_00340	FRAN249_00340	FRAN250_00332	FRAN251_00336	FRAN253_00340	FRAN254_00354	FRAN255_00353	FRAN256_00346	SchuS4_00341
group_1201		hypothetical protein	Core	11	FRAN031_01541	FRAN037_01536 FRAN037_01962	FRAN244_01530 FRAN244_01953	FRAN249_01530	FRAN250_01531 FRAN250_01955	FRAN251_01533 FRAN251_01954	FRAN253_01534 FRAN253_01958	FRAN254_01659 FRAN254_02116	FRAN255_01601 FRAN255_02028	FRAN256_01576 FRAN256_02018	SchuS4_01531 SchuS4_01955
mnmC_1		tRNA 5-methylaminomethyl-2-thiouridine biosynthesis bifunctional protein MnmC	Core	11	FRAN031_01351	FRAN037_01347	FRAN244_01342	FRAN249_01342	FRAN250_01339	FRAN251_01345	FRAN253_01344	FRAN254_01447	FRAN255_01405	FRAN256_01375	SchuS4_01343
potA		Spermidine/putrescine import ATP-binding protein PotA	Core	11	FRAN031_00627	FRAN037_00629	FRAN244_00627	FRAN249_00627	FRAN250_00619	FRAN251_00624	FRAN253_00626	FRAN254_00661	FRAN255_00651	FRAN256_00640	SchuS4_00628
rho		Transcription termination factor Rho	Core	11	FRAN031_01662	FRAN037_01658	FRAN244_01649	FRAN249_01650	FRAN250_01650	FRAN251_01654	FRAN253_01653	FRAN254_01781	FRAN255_01721	FRAN256_01705	SchuS4_01650
folC		Dihydrofolate synthase/folylpolyglutamate synthase	Core	11	FRAN031_00399	FRAN037_00412	FRAN244_00398	FRAN249_00398	FRAN250_00402	FRAN251_00407	FRAN253_00410	FRAN254_00426	FRAN255_00426	FRAN256_00419	SchuS4_00411
mshA_1		D-inositol-3-phosphate glycosyltransferase	Core	11	FRAN031_00893	FRAN037_00893	FRAN244_00890	FRAN249_00890	FRAN250_00883	FRAN251_00889	FRAN253_00889	FRAN254_00947	FRAN255_00926	FRAN256_00908	SchuS4_00891
group_1207		hypothetical protein	Core	11	FRAN031_00698	FRAN037_00700	FRAN244_00697	FRAN249_00697	FRAN250_00689	FRAN251_00694	FRAN253_00696	FRAN254_00731	FRAN255_00725	FRAN256_00713	SchuS4_00698
cydB_2		Cytochrome bd-I ubiquinol oxidase subunit 2	Core	11	FRAN031_00311	FRAN037_00312	FRAN244_00310	FRAN249_00310	FRAN250_00302	FRAN251_00306	FRAN253_00310	FRAN254_00324	FRAN255_00323	FRAN256_00315	SchuS4_00311
group_1209		putative protein	Core	11	FRAN031_01026	FRAN037_01024	FRAN244_01020	FRAN249_01020	FRAN250_01015	FRAN251_01020	FRAN253_01021	FRAN254_01088	FRAN255_01058	FRAN256_01036	SchuS4_01021
group_121		hypothetical protein	Core	11	FRAN031_00467 FRAN031_00468	FRAN037_00468 FRAN037_00469	FRAN244_00467 FRAN244_00468	FRAN249_00467 FRAN249_00468	FRAN250_00458 FRAN250_00459	FRAN251_00463 FRAN251_00464	FRAN253_00466 FRAN253_00467	FRAN254_00490 FRAN254_00491	FRAN255_00483	FRAN256_00478	SchuS4_00468 SchuS4_00469
group_1210		hypothetical protein	Core	11	FRAN031_02016	FRAN037_02030	FRAN244_02031	FRAN249_02032	FRAN250_02032	FRAN251_02031	FRAN253_02035	FRAN254_02196	FRAN255_02108	FRAN256_02097	SchuS4_02032
deoB		Phosphopentomutase	Core	11	FRAN031_00125	FRAN037_00125	FRAN244_00124	FRAN249_00124	FRAN250_00119	FRAN251_00121	FRAN253_00124	FRAN254_00126	FRAN255_00130	FRAN256_00130	SchuS4_00124
glpK		Glycerol kinase	Core	11	FRAN031_00143	FRAN037_00143	FRAN244_00142	FRAN249_00142	FRAN250_00137	FRAN251_00139	FRAN253_00142	FRAN254_00145	FRAN255_00150	FRAN256_00150	SchuS4_00142
ribF		Bifunctional riboflavin kinase/FMN adenylyltransferase	Core	11	FRAN031_01035	FRAN037_01033	FRAN244_01029	FRAN249_01029	FRAN250_01024	FRAN251_01029	FRAN253_01030	FRAN254_01097	FRAN255_01067	FRAN256_01045	SchuS4_01030
ampD		1,6-anhydro-N-acetylmuramyl-L-alanine amidase AmpD	Core	11	FRAN031_00180	FRAN037_00180	FRAN244_00179	FRAN249_00179	FRAN250_00174	FRAN251_00176	FRAN253_00179	FRAN254_00184	FRAN255_00186	FRAN256_00188	SchuS4_00179
tyrP_4		Tyrosine-specific transport protein	Core	11	FRAN031_01946	FRAN037_01941	FRAN244_01932	FRAN249_01933	FRAN250_01933	FRAN251_01938	FRAN253_01937	FRAN254_02094	FRAN255_02006	FRAN256_01996	SchuS4_01934
group_1217		hypothetical protein	Core	11	FRAN031_00327	FRAN037_00328	FRAN244_00326	FRAN249_00326	FRAN250_00318	FRAN251_00322	FRAN253_00326	FRAN254_00340	FRAN255_00339	FRAN256_00331	SchuS4_00327
glpT		Glycerol-3-phosphate transporter	Core	11	FRAN031_00815	FRAN037_00816	FRAN244_00813	FRAN249_00813	FRAN250_00806	FRAN251_00812	FRAN253_00812	FRAN254_00863	FRAN255_00844	FRAN256_00830	SchuS4_00814
hisS		Histidine--tRNA ligase	Core	11	FRAN031_00058	FRAN037_00058	FRAN244_00057	FRAN249_00057	FRAN250_00052	FRAN251_00057	FRAN253_00057	FRAN254_00060	FRAN255_00060	FRAN256_00059	SchuS4_00057
group_122		N-carbamoyl-D-amino acid hydrolase	Core	11	FRAN031_00481	FRAN037_00482	FRAN244_00481	FRAN249_00481	FRAN250_00472	FRAN251_00477	FRAN253_00480	FRAN254_00504	FRAN255_00501 FRAN255_00500 FRAN255_00499	FRAN256_00490	SchuS4_00482
group_1220		hypothetical protein	Core	11	FRAN031_01217	FRAN037_01213	FRAN244_01208	FRAN249_01208	FRAN250_01205	FRAN251_01210	FRAN253_01210	FRAN254_01302	FRAN255_01262	FRAN256_01236	SchuS4_01209
group_1221		hypothetical protein	Core	11	FRAN031_01555	FRAN037_01551 FRAN037_01978	FRAN244_01544 FRAN244_01968	FRAN249_01544 FRAN249_01969	FRAN250_01545 FRAN250_01969	FRAN251_01548 FRAN251_01969	FRAN253_01548 FRAN253_01972	FRAN254_01673 FRAN254_02130	FRAN255_01615 FRAN255_02042	FRAN256_01590 FRAN256_02032	SchuS4_01545 SchuS4_01969
group_1222		hypothetical protein	Core	11	FRAN031_00175	FRAN037_00175	FRAN244_00174	FRAN249_00174	FRAN250_00169	FRAN251_00171	FRAN253_00174	FRAN254_00179	FRAN255_00182	FRAN256_00183	SchuS4_00174
gloA		Lactoylglutathione lyase	Core	11	FRAN031_01385	FRAN037_01381	FRAN244_01376	FRAN249_01376	FRAN250_01373	FRAN251_01379	FRAN253_01379	FRAN254_01488	FRAN255_01441	FRAN256_01406	SchuS4_01377
group_1224		hypothetical protein	Core	11	FRAN031_01424	FRAN037_01421	FRAN244_01415	FRAN249_01415	FRAN250_01412	FRAN251_01418	FRAN253_01418	FRAN254_01533	FRAN255_01483	FRAN256_01454	SchuS4_01416
tsf		Elongation factor Ts	Core	11	FRAN031_00349	FRAN037_00350	FRAN244_00348	FRAN249_00348	FRAN250_00340	FRAN251_00344	FRAN253_00348	FRAN254_00362	FRAN255_00362	FRAN256_00356	SchuS4_00349
group_1226		hypothetical protein	Core	11	FRAN031_01150	FRAN037_01147	FRAN244_01142	FRAN249_01142	FRAN250_01139	FRAN251_01144	FRAN253_01144	FRAN254_01227	FRAN255_01194	FRAN256_01170	SchuS4_01143
acn		Aconitate hydratase A	Core	11	FRAN031_00094	FRAN037_00094	FRAN244_00093	FRAN249_00093	FRAN250_00088	FRAN251_00093	FRAN253_00093	FRAN254_00096	FRAN255_00096	FRAN256_00095	SchuS4_00093
upp		Uracil phosphoribosyltransferase	Core	11	FRAN031_00803	FRAN037_00804	FRAN244_00801	FRAN249_00801	FRAN250_00794	FRAN251_00799	FRAN253_00800	FRAN254_00850	FRAN255_00832	FRAN256_00818	SchuS4_00802
uup		hypothetical protein	Core	11	FRAN031_00493 FRAN031_00494 FRAN031_00495	FRAN037_00494 FRAN037_00495 FRAN037_00496	FRAN244_00493 FRAN244_00494 FRAN244_00495	FRAN249_00493 FRAN249_00494 FRAN249_00495	FRAN250_00484 FRAN250_00485 FRAN250_00486	FRAN251_00489 FRAN251_00490 FRAN251_00491	FRAN253_00492 FRAN253_00493 FRAN253_00494	FRAN254_00522 FRAN254_00523 FRAN254_00524	FRAN255_00513	FRAN256_00502	SchuS4_00494 SchuS4_00495 SchuS4_00496
group_1230		hypothetical protein	Core	11	FRAN031_00238	FRAN037_00239	FRAN244_00237	FRAN249_00237	FRAN250_00232	FRAN251_00234	FRAN253_00237	FRAN254_00245	FRAN255_00245	FRAN256_00243	SchuS4_00237
group_1231		hypothetical protein	Core	11	FRAN031_00246	FRAN037_00247	FRAN244_00245	FRAN249_00245	FRAN250_00240	FRAN251_00242	FRAN253_00245	FRAN254_00253	FRAN255_00253	FRAN256_00251	SchuS4_00246
recF_2		DNA replication and repair protein RecF	Core	11	FRAN031_00857	FRAN037_00858	FRAN244_00855	FRAN249_00855	FRAN250_00848	FRAN251_00854	FRAN253_00854	FRAN254_00908	FRAN255_00889	FRAN256_00873	SchuS4_00856
lpxK		Tetraacyldisaccharide 4'-kinase	Core	11	FRAN031_00122	FRAN037_00122	FRAN244_00121	FRAN249_00121	FRAN250_00116	FRAN251_00118	FRAN253_00121	FRAN254_00122	FRAN255_00127	FRAN256_00127	SchuS4_00121
sbnD		Staphyloferrin B transporter	Core	11	FRAN031_00031	FRAN037_00030	FRAN244_00030	FRAN249_00030	FRAN250_00025	FRAN251_00030	FRAN253_00030	FRAN254_00032	FRAN255_00034	FRAN256_00032	SchuS4_00030
group_1235		hypothetical protein	Core	11	FRAN031_01556	FRAN037_01979	FRAN244_01545 FRAN244_01969	FRAN249_01545 FRAN249_01970	FRAN250_01546 FRAN250_01970	FRAN251_01549 FRAN251_01970	FRAN253_01549 FRAN253_01973	FRAN254_01674 FRAN254_02131	FRAN255_01616 FRAN255_02043	FRAN256_01591 FRAN256_02033	SchuS4_01546 SchuS4_01970
glmS		Glutamine--fructose-6-phosphate aminotransferase [isomerizing]	Core	11	FRAN031_00431	FRAN037_00432	FRAN244_00430	FRAN249_00430	FRAN250_00422	FRAN251_00427	FRAN253_00430	FRAN254_00449	FRAN255_00447	FRAN256_00440	SchuS4_00431
ispA		Farnesyl diphosphate synthase	Core	11	FRAN031_01796	FRAN037_01791	FRAN244_01781	FRAN249_01782	FRAN250_01782	FRAN251_01787	FRAN253_01785	FRAN254_01936	FRAN255_01853	FRAN256_01842	SchuS4_01782
group_1238		hypothetical protein	Core	11	FRAN031_00950	FRAN037_00948	FRAN244_00945	FRAN249_00945	FRAN250_00938	FRAN251_00944	FRAN253_00945	FRAN254_01009	FRAN255_00981	FRAN256_00960	SchuS4_00946
murJ		putative lipid II flippase MurJ	Core	11	FRAN031_00402	FRAN037_00409	FRAN244_00401	FRAN249_00401	FRAN250_00399	FRAN251_00404	FRAN253_00407	FRAN254_00423	FRAN255_00423	FRAN256_00416	SchuS4_00408
dtpA_1		Dipeptide and tripeptide permease A	Core	11	FRAN031_00496	FRAN037_00497	FRAN244_00496	FRAN249_00496	FRAN250_00487	FRAN251_00492	FRAN253_00495	FRAN254_00525	FRAN255_00514	FRAN256_00503 FRAN256_00504	SchuS4_00497
group_1240		hypothetical protein	Core	11	FRAN031_00322	FRAN037_00323	FRAN244_00321	FRAN249_00321	FRAN250_00313	FRAN251_00317	FRAN253_00321	FRAN254_00335	FRAN255_00334	FRAN256_00326	SchuS4_00322
def		Peptide deformylase	Core	11	FRAN031_00446	FRAN037_00447	FRAN244_00445	FRAN249_00445	FRAN250_00437	FRAN251_00442	FRAN253_00445	FRAN254_00464	FRAN255_00462	FRAN256_00456	SchuS4_00446
gatA		Glutamyl-tRNA(Gln) amidotransferase subunit A	Core	11	FRAN031_00023	FRAN037_00022	FRAN244_00022	FRAN249_00022	FRAN250_00017	FRAN251_00022	FRAN253_00022	FRAN254_00023	FRAN255_00026	FRAN256_00024	SchuS4_00022
msbA		Lipid A export ATP-binding/permease protein MsbA	Core	11	FRAN031_00121	FRAN037_00121	FRAN244_00120	FRAN249_00120	FRAN250_00115	FRAN251_00117	FRAN253_00120	FRAN254_00121	FRAN255_00126	FRAN256_00126	SchuS4_00120
clsA_3		Major cardiolipin synthase ClsA	Core	11	FRAN031_01127	FRAN037_01124	FRAN244_01119	FRAN249_01119	FRAN250_01116	FRAN251_01121	FRAN253_01121	FRAN254_01201	FRAN255_01166	FRAN256_01150	SchuS4_01120
speH		S-adenosylmethionine decarboxylase proenzyme	Core	11	FRAN031_00477	FRAN037_00478	FRAN244_00477	FRAN249_00477	FRAN250_00468	FRAN251_00473	FRAN253_00476	FRAN254_00500	FRAN255_00493	FRAN256_00484	SchuS4_00478
group_1246		hypothetical protein	Core	11	FRAN031_01455	FRAN037_01452	FRAN244_01446	FRAN249_01446	FRAN250_01445	FRAN251_01449	FRAN253_01450	FRAN254_01566	FRAN255_01514	FRAN256_01486	SchuS4_01447
prfC		Peptide chain release factor RF3	Core	11	FRAN031_00130	FRAN037_00130	FRAN244_00129	FRAN249_00129	FRAN250_00124	FRAN251_00126	FRAN253_00129	FRAN254_00132	FRAN255_00135	FRAN256_00135	SchuS4_00129
bepE		Efflux pump membrane transporter BepE	Core	11	FRAN031_00117	FRAN037_00117	FRAN244_00116	FRAN249_00116	FRAN250_00111	FRAN251_00113	FRAN253_00116	FRAN254_00116	FRAN255_00122	FRAN256_00122	SchuS4_00116
group_1249		hypothetical protein	Core	11	FRAN031_01425	FRAN037_01422	FRAN244_01416	FRAN249_01416	FRAN250_01413	FRAN251_01419	FRAN253_01419	FRAN254_01534	FRAN255_01484	FRAN256_01455	SchuS4_01417
group_125		hypothetical protein	Core	11	FRAN031_00497	FRAN037_00498	FRAN244_00497	FRAN249_00497	FRAN250_00488	FRAN251_00493	FRAN253_00496	FRAN254_00526	FRAN255_00515 FRAN255_00516	FRAN256_00505	SchuS4_00498
kbl_1		2-amino-3-ketobutyrate coenzyme A ligase	Core	11	FRAN031_00801	FRAN037_00802	FRAN244_00799	FRAN249_00799	FRAN250_00792	FRAN251_00797	FRAN253_00798	FRAN254_00848	FRAN255_00830	FRAN256_00815	SchuS4_00800
nhaD		Na(+)/H(+) antiporter NhaD	Core	11	FRAN031_01971	FRAN037_01996	FRAN244_01986	FRAN249_01987	FRAN250_01987	FRAN251_01986	FRAN253_01990	FRAN254_02149	FRAN255_02062	FRAN256_02054	SchuS4_01987
dnaE		DNA polymerase III subunit alpha	Core	11	FRAN031_00445	FRAN037_00446	FRAN244_00444	FRAN249_00444	FRAN250_00436	FRAN251_00441	FRAN253_00444	FRAN254_00463	FRAN255_00461	FRAN256_00455	SchuS4_00445
frr		Ribosome-recycling factor	Core	11	FRAN031_00351	FRAN037_00352	FRAN244_00350	FRAN249_00350	FRAN250_00342	FRAN251_00346	FRAN253_00350	FRAN254_00364	FRAN255_00364	FRAN256_00358	SchuS4_00351
group_1254		hypothetical protein	Core	11	FRAN031_00014	FRAN037_00013	FRAN244_00013	FRAN249_00013	FRAN250_00008	FRAN251_00013	FRAN253_00013	FRAN254_00013	FRAN255_00014	FRAN256_00015	SchuS4_00013
group_1255		hypothetical protein	Core	11	FRAN031_01017	FRAN037_01015	FRAN244_01011	FRAN249_01011	FRAN250_01006	FRAN251_01011	FRAN253_01012	FRAN254_01079	FRAN255_01050	FRAN256_01027	SchuS4_01012
panD		Aspartate 1-decarboxylase	Core	11	FRAN031_01594	FRAN037_01592	FRAN244_01583	FRAN249_01584	FRAN250_01584	FRAN251_01588	FRAN253_01587	FRAN254_01712	FRAN255_01655	FRAN256_01632	SchuS4_01584
acsA		Acetyl-coenzyme A synthetase	Core	11	FRAN031_00852	FRAN037_00853	FRAN244_00850	FRAN249_00850	FRAN250_00843	FRAN251_00849	FRAN253_00849	FRAN254_00903	FRAN255_00884	FRAN256_00868	SchuS4_00851
group_1258		hypothetical protein	Core	11	FRAN031_00329	FRAN037_00330	FRAN244_00328	FRAN249_00328	FRAN250_00320	FRAN251_00324	FRAN253_00328	FRAN254_00342	FRAN255_00341	FRAN256_00333	SchuS4_00329
lptB		Lipopolysaccharide export system ATP-binding protein LptB	Core	11	FRAN031_01157	FRAN037_01154	FRAN244_01149	FRAN249_01149	FRAN250_01146	FRAN251_01151	FRAN253_01151	FRAN254_01234	FRAN255_01202	FRAN256_01177	SchuS4_01150
group_126		hypothetical protein	Core	11	FRAN031_00515 FRAN031_00516	FRAN037_00516 FRAN037_00517	FRAN244_00515 FRAN244_00516	FRAN249_00515 FRAN249_00516	FRAN250_00507 FRAN250_00508	FRAN251_00512 FRAN251_00513	FRAN253_00514 FRAN253_00515	FRAN254_00545 FRAN254_00546	FRAN255_00535	FRAN256_00525	SchuS4_00516 SchuS4_00517
group_1260		putative oxidoreductase	Core	11	FRAN031_01373	FRAN037_01369	FRAN244_01364	FRAN249_01364	FRAN250_01361	FRAN251_01367	FRAN253_01366	FRAN254_01475	FRAN255_01428	FRAN256_01393	SchuS4_01365
nhaA		Na(+)/H(+) antiporter NhaA	Core	11	FRAN031_02011	FRAN037_02035	FRAN244_02026	FRAN249_02027	FRAN250_02027	FRAN251_02026	FRAN253_02030	FRAN254_02191	FRAN255_02103	FRAN256_02092	SchuS4_02027
group_1262		hypothetical protein	Core	11	FRAN031_01554	FRAN037_01550 FRAN037_01977	FRAN244_01543 FRAN244_01967	FRAN249_01543 FRAN249_01968	FRAN250_01544 FRAN250_01968	FRAN251_01547 FRAN251_01968	FRAN253_01547 FRAN253_01971	FRAN254_01672 FRAN254_02129	FRAN255_01614 FRAN255_02041	FRAN256_01589 FRAN256_02031	SchuS4_01544 SchuS4_01968
ppx		Exopolyphosphatase	Core	11	FRAN031_01660	FRAN037_01656	FRAN244_01647	FRAN249_01648	FRAN250_01648	FRAN251_01652	FRAN253_01651	FRAN254_01779	FRAN255_01719	FRAN256_01703	SchuS4_01648
emrB		Multidrug export protein EmrB	Core	11	FRAN031_01431	FRAN037_01428	FRAN244_01422	FRAN249_01422	FRAN250_01420	FRAN251_01425	FRAN253_01426	FRAN254_01541	FRAN255_01490	FRAN256_01462	SchuS4_01423
dxr		1-deoxy-D-xylulose 5-phosphate reductoisomerase	Core	11	FRAN031_01810	FRAN037_01805	FRAN244_01795	FRAN249_01796	FRAN250_01796	FRAN251_01801	FRAN253_01799	FRAN254_01952	FRAN255_01867	FRAN256_01856	SchuS4_01796
ribBA		Riboflavin biosynthesis protein RibBA	Core	11	FRAN031_01928	FRAN037_01923	FRAN244_01914	FRAN249_01915	FRAN250_01915	FRAN251_01920	FRAN253_01919	FRAN254_02076	FRAN255_01989	FRAN256_01978	SchuS4_01916
nadA		Quinolinate synthase A	Core	11	FRAN031_01687	FRAN037_01684	FRAN244_01674	FRAN249_01675	FRAN250_01675	FRAN251_01679	FRAN253_01678	FRAN254_01809	FRAN255_01747	FRAN256_01735	SchuS4_01675
xerC		Tyrosine recombinase XerC	Core	11	FRAN031_01723	FRAN037_01720	FRAN244_01710	FRAN249_01711	FRAN250_01711	FRAN251_01716	FRAN253_01714	FRAN254_01849	FRAN255_01784	FRAN256_01772	SchuS4_01711
group_1269		Beta-lactamase	Core	11	FRAN031_00764	FRAN037_00765	FRAN244_00762	FRAN249_00762	FRAN250_00754	FRAN251_00759	FRAN253_00761	FRAN254_00804	FRAN255_00792	FRAN256_00776	SchuS4_00763
ynaI		hypothetical protein	Core	11	FRAN031_00526	FRAN037_00527	FRAN244_00526	FRAN249_00526	FRAN250_00518	FRAN251_00523	FRAN253_00525	FRAN254_00556	FRAN255_00545	FRAN256_00538 FRAN256_00536 FRAN256_00537	SchuS4_00527
srpS		HTH-type transcriptional regulator SrpS	Core	11	FRAN031_00841	FRAN037_00842	FRAN244_00839	FRAN249_00839	FRAN250_00832	FRAN251_00838	FRAN253_00838	FRAN254_00891	FRAN255_00874	FRAN256_00858	SchuS4_00840
mnmG		tRNA uridine 5-carboxymethylaminomethyl modification enzyme MnmG	Core	11	FRAN031_01377	FRAN037_01373	FRAN244_01368	FRAN249_01368	FRAN250_01365	FRAN251_01371	FRAN253_01371	FRAN254_01479	FRAN255_01432	FRAN256_01397	SchuS4_01369
group_1272		hypothetical protein	Core	11	FRAN031_00442	FRAN037_00443	FRAN244_00441	FRAN249_00441	FRAN250_00433	FRAN251_00438	FRAN253_00441	FRAN254_00460	FRAN255_00458	FRAN256_00452	SchuS4_00442
yccA		Modulator of FtsH protease YccA	Core	11	FRAN031_00727	FRAN037_00728	FRAN244_00725	FRAN249_00725	FRAN250_00717	FRAN251_00722	FRAN253_00724	FRAN254_00761	FRAN255_00753	FRAN256_00739	SchuS4_00726
rpsD		30S ribosomal protein S4	Core	11	FRAN031_00384	FRAN037_00385	FRAN244_00383	FRAN249_00383	FRAN250_00375	FRAN251_00379	FRAN253_00383	FRAN254_00398	FRAN255_00397	FRAN256_00391	SchuS4_00384
group_1275		hypothetical protein	Core	11	FRAN031_01716	FRAN037_01713	FRAN244_01703	FRAN249_01704	FRAN250_01704	FRAN251_01709	FRAN253_01707	FRAN254_01840	FRAN255_01776	FRAN256_01765	SchuS4_01704
parE		DNA topoisomerase 4 subunit B	Core	11	FRAN031_00181	FRAN037_00181	FRAN244_00180	FRAN249_00180	FRAN250_00175	FRAN251_00177	FRAN253_00180	FRAN254_00185	FRAN255_00187	FRAN256_00189	SchuS4_00180
rplP		50S ribosomal protein L16	Core	11	FRAN031_00367	FRAN037_00368	FRAN244_00366	FRAN249_00366	FRAN250_00358	FRAN251_00362	FRAN253_00366	FRAN254_00381	FRAN255_00380	FRAN256_00374	SchuS4_00367
pyrF		Orotidine 5'-phosphate decarboxylase	Core	11	FRAN031_01898	FRAN037_01893	FRAN244_01884	FRAN249_01885	FRAN250_01885	FRAN251_01890	FRAN253_01889	FRAN254_02044	FRAN255_01961	FRAN256_01948	SchuS4_01886
gcvPB		putative glycine dehydrogenase (decarboxylating) subunit 2	Core	11	FRAN031_00454	FRAN037_00455	FRAN244_00453	FRAN249_00453	FRAN250_00445	FRAN251_00450	FRAN253_00453	FRAN254_00472	FRAN255_00470	FRAN256_00465	SchuS4_00454
group_128		hypothetical protein	Core	11	FRAN031_00540	FRAN037_00541	FRAN244_00540	FRAN249_00540	FRAN250_00532	FRAN251_00537	FRAN253_00539	FRAN254_00571	FRAN255_00561 FRAN255_00559	FRAN256_00553	SchuS4_00541
rpsA		30S ribosomal protein S1	Core	11	FRAN031_00204	FRAN037_00204	FRAN244_00203	FRAN249_00203	FRAN250_00198	FRAN251_00200	FRAN253_00203	FRAN254_00210	FRAN255_00212	FRAN256_00210	SchuS4_00203
cydD		ATP-binding/permease protein CydD	Core	11	FRAN031_01527	FRAN037_01522	FRAN244_01516	FRAN249_01516	FRAN250_01517	FRAN251_01519	FRAN253_01520	FRAN254_01645	FRAN255_01587	FRAN256_01561	SchuS4_01517
group_1282		IS5 family transposase ISFtu2	Core	11	FRAN031_00389 FRAN031_01442	FRAN037_00390 FRAN037_01439	FRAN244_00388 FRAN244_01433	FRAN249_00388 FRAN249_01433	FRAN250_00380 FRAN250_01432	FRAN251_00384 FRAN251_01436	FRAN253_00388 FRAN253_01437	FRAN254_00403 FRAN254_01552	FRAN255_01500	FRAN256_00395	SchuS4_00389 SchuS4_01434
adeP		Adenine permease AdeP	Core	11	FRAN031_00936	FRAN037_00934	FRAN244_00931	FRAN249_00931	FRAN250_00924	FRAN251_00930	FRAN253_00931	FRAN254_00995	FRAN255_00966	FRAN256_00948	SchuS4_00932
hemW		Heme chaperone HemW	Core	11	FRAN031_00091	FRAN037_00091	FRAN244_00090	FRAN249_00090	FRAN250_00085	FRAN251_00090	FRAN253_00090	FRAN254_00093	FRAN255_00093	FRAN256_00092	SchuS4_00090
sucD		Succinate--CoA ligase [ADP-forming] subunit alpha	Core	11	FRAN031_00558	FRAN037_00559	FRAN244_00558	FRAN249_00558	FRAN250_00550	FRAN251_00555	FRAN253_00557	FRAN254_00589	FRAN255_00580	FRAN256_00572	SchuS4_00559
pckA		Phosphoenolpyruvate carboxykinase (ATP)	Core	11	FRAN031_00499	FRAN037_00500	FRAN244_00499	FRAN249_00499	FRAN250_00490	FRAN251_00495	FRAN253_00498	FRAN254_00528	FRAN255_00518	FRAN256_00507	SchuS4_00500
psd		Phosphatidylserine decarboxylase proenzyme	Core	11	FRAN031_00427	FRAN037_00428	FRAN244_00426	FRAN249_00426	FRAN250_00418	FRAN251_00423	FRAN253_00426	FRAN254_00443	FRAN255_00443	FRAN256_00436	SchuS4_00427
prfB		Peptide chain release factor RF2	Core	11	FRAN031_00212	FRAN037_00212	FRAN244_00211	FRAN249_00211	FRAN250_00206	FRAN251_00208	FRAN253_00211	FRAN254_00218	FRAN255_00220	FRAN256_00218	SchuS4_00211
group_1289		putative protein	Core	11	FRAN031_01669	FRAN037_01665	FRAN244_01656	FRAN249_01657	FRAN250_01657	FRAN251_01661	FRAN253_01660	FRAN254_01788	FRAN255_01728	FRAN256_01713	SchuS4_01657
group_129		N(4)-(Beta-N-acetylglucosaminyl)-L-asparaginase	Core	11	FRAN031_00550 FRAN031_00551	FRAN037_00551 FRAN037_00552	FRAN244_00550 FRAN244_00551	FRAN249_00550 FRAN249_00551	FRAN250_00542 FRAN250_00543	FRAN251_00547 FRAN251_00548	FRAN253_00549 FRAN253_00550	FRAN254_00581 FRAN254_00582	FRAN255_00572	FRAN256_00563 FRAN256_00564	SchuS4_00551 SchuS4_00552
lpxH		UDP-2,3-diacylglucosamine hydrolase	Core	11	FRAN031_00482	FRAN037_00483	FRAN244_00482	FRAN249_00482	FRAN250_00473	FRAN251_00478	FRAN253_00481	FRAN254_00505	FRAN255_00502	FRAN256_00491	SchuS4_00483
group_1291		hypothetical protein	Core	11	FRAN031_00822	FRAN037_00823	FRAN244_00820	FRAN249_00820	FRAN250_00813	FRAN251_00819	FRAN253_00819	FRAN254_00871	FRAN255_00852	FRAN256_00839	SchuS4_00821
group_1292		hypothetical protein	Core	11	FRAN031_01709	FRAN037_01706	FRAN244_01696	FRAN249_01697	FRAN250_01697	FRAN251_01702	FRAN253_01700	FRAN254_01833	FRAN255_01769	FRAN256_01758	SchuS4_01697
dnaJ		Chaperone protein DnaJ	Core	11	FRAN031_01447	FRAN037_01444	FRAN244_01438	FRAN249_01438	FRAN250_01437	FRAN251_01441	FRAN253_01442	FRAN254_01557	FRAN255_01505	FRAN256_01478	SchuS4_01439
group_1294		Peroxiredoxin	Core	11	FRAN031_00621	FRAN037_00623	FRAN244_00621	FRAN249_00621	FRAN250_00613	FRAN251_00618	FRAN253_00620	FRAN254_00654	FRAN255_00645	FRAN256_00634	SchuS4_00622
mnmA		tRNA-specific 2-thiouridylase MnmA	Core	11	FRAN031_01932	FRAN037_01927	FRAN244_01918	FRAN249_01919	FRAN250_01919	FRAN251_01924	FRAN253_01923	FRAN254_02080	FRAN255_01993	FRAN256_01982	SchuS4_01920
prmB		50S ribosomal protein L3 glutamine methyltransferase	Core	11	FRAN031_01860	FRAN037_01855	FRAN244_01846	FRAN249_01847	FRAN250_01847	FRAN251_01852	FRAN253_01850	FRAN254_02005	FRAN255_01922	FRAN256_01908	SchuS4_01848
group_1297		hypothetical protein	Core	11	FRAN031_01183	FRAN037_01179	FRAN244_01174	FRAN249_01174	FRAN250_01171	FRAN251_01176	FRAN253_01176	FRAN254_01263	FRAN255_01228	FRAN256_01204	SchuS4_01175
kdsB		3-deoxy-manno-octulosonate cytidylyltransferase	Core	11	FRAN031_01696	FRAN037_01693	FRAN244_01683	FRAN249_01684	FRAN250_01684	FRAN251_01688	FRAN253_01687	FRAN254_01819	FRAN255_01756	FRAN256_01744	SchuS4_01684
lldD_1		L-lactate dehydrogenase	Core	11	FRAN031_00337	FRAN037_00338	FRAN244_00336	FRAN249_00336	FRAN250_00328	FRAN251_00332	FRAN253_00336	FRAN254_00350	FRAN255_00349	FRAN256_00342	SchuS4_00337
yqhD_1		Alcohol dehydrogenase YqhD	Core	11	FRAN031_00577 FRAN031_00578	FRAN037_00579 FRAN037_00580	FRAN244_00577 FRAN244_00578	FRAN249_00577 FRAN249_00578	FRAN250_00569 FRAN250_00570	FRAN251_00574 FRAN251_00575	FRAN253_00576 FRAN253_00577	FRAN254_00608 FRAN254_00609 FRAN254_00610	FRAN255_00596	FRAN256_00589 FRAN256_00590	SchuS4_00578 SchuS4_00579
sucC		Succinate--CoA ligase [ADP-forming] subunit beta	Core	11	FRAN031_00559	FRAN037_00560	FRAN244_00559	FRAN249_00559	FRAN250_00551	FRAN251_00556	FRAN253_00558	FRAN254_00590	FRAN255_00581	FRAN256_00574 FRAN256_00573	SchuS4_00560
group_1300		hypothetical protein	Core	11	FRAN031_01546	FRAN037_01541 FRAN037_01969	FRAN244_01535 FRAN244_01958	FRAN249_01535 FRAN249_01960	FRAN250_01536 FRAN250_01960	FRAN251_01538 FRAN251_01959	FRAN253_01539 FRAN253_01963	FRAN254_01664 FRAN254_02121	FRAN255_01606 FRAN255_02033	FRAN256_01581 FRAN256_02023	SchuS4_01536 SchuS4_01960
napA		Periplasmic nitrate reductase	Core	11	FRAN031_00040	FRAN037_00039	FRAN244_00039	FRAN249_00039	FRAN250_00034	FRAN251_00039	FRAN253_00039	FRAN254_00041	FRAN255_00043	FRAN256_00042	SchuS4_00039
lipA		Lipoyl synthase	Core	11	FRAN031_00735	FRAN037_00736	FRAN244_00733	FRAN249_00733	FRAN250_00725	FRAN251_00730	FRAN253_00732	FRAN254_00772	FRAN255_00762	FRAN256_00748	SchuS4_00734
bamB		Outer membrane protein assembly factor BamB	Core	11	FRAN031_00183	FRAN037_00183	FRAN244_00182	FRAN249_00182	FRAN250_00177	FRAN251_00179	FRAN253_00182	FRAN254_00187	FRAN255_00189	FRAN256_00191	SchuS4_00182
group_1304		Aspartate/prephenate aminotransferase	Core	11	FRAN031_01002	FRAN037_01001	FRAN244_00997	FRAN249_00997	FRAN250_00991	FRAN251_00996	FRAN253_00998	FRAN254_01063	FRAN255_01036	FRAN256_01014	SchuS4_00998
tsaD		tRNA N6-adenosine threonylcarbamoyltransferase	Core	11	FRAN031_00165	FRAN037_00165	FRAN244_00164	FRAN249_00164	FRAN250_00159	FRAN251_00161	FRAN253_00164	FRAN254_00169	FRAN255_00172	FRAN256_00173	SchuS4_00164
ycaD		putative MFS-type transporter YcaD	Core	11	FRAN031_00795	FRAN037_00796	FRAN244_00793	FRAN249_00793	FRAN250_00786	FRAN251_00791	FRAN253_00792	FRAN254_00841	FRAN255_00824	FRAN256_00809	SchuS4_00794
trxA_1		Thioredoxin	Core	11	FRAN031_01105	FRAN037_01103	FRAN244_01098	FRAN249_01098	FRAN250_01095	FRAN251_01100	FRAN253_01100	FRAN254_01175	FRAN255_01141	FRAN256_01125	SchuS4_01099
group_1308		Putative bifunctional phosphatase/peptidyl-prolyl cis-trans isomerase	Core	11	FRAN031_01387	FRAN037_01383	FRAN244_01378	FRAN249_01378	FRAN250_01375	FRAN251_01381	FRAN253_01381	FRAN254_01490	FRAN255_01443	FRAN256_01408	SchuS4_01379
guaA		GMP synthase [glutamine-hydrolyzing]	Core	11	FRAN031_01152	FRAN037_01149	FRAN244_01144	FRAN249_01144	FRAN250_01141	FRAN251_01146	FRAN253_01146	FRAN254_01229	FRAN255_01196	FRAN256_01172	SchuS4_01145
dinB_1		DNA polymerase IV	Core	11	FRAN031_00589 FRAN031_00590	FRAN037_00591 FRAN037_00592	FRAN244_00589 FRAN244_00590	FRAN249_00589 FRAN249_00590	FRAN250_00581 FRAN250_00582	FRAN251_00586 FRAN251_00587	FRAN253_00588 FRAN253_00589	FRAN254_00621 FRAN254_00622	FRAN255_00609	FRAN256_00602 FRAN256_00603	SchuS4_00590 SchuS4_00591
group_1310		hypothetical protein	Core	11	FRAN031_01993	FRAN037_02053	FRAN244_02008	FRAN249_02009	FRAN250_02009	FRAN251_02008	FRAN253_02012	FRAN254_02172	FRAN255_02086	FRAN256_02074	SchuS4_02009
rnd		Ribonuclease D	Core	11	FRAN031_00875	FRAN037_00876	FRAN244_00873	FRAN249_00873	FRAN250_00866	FRAN251_00872	FRAN253_00872	FRAN254_00928	FRAN255_00906	FRAN256_00890	SchuS4_00874
hdfR_2		HTH-type transcriptional regulator HdfR	Core	11	FRAN031_01833	FRAN037_01828	FRAN244_01818	FRAN249_01819	FRAN250_01819	FRAN251_01824	FRAN253_01822	FRAN254_01977	FRAN255_01891	FRAN256_01881	SchuS4_01819
trpE		Anthranilate synthase component 1	Core	11	FRAN031_02058	FRAN037_02083	FRAN244_02074	FRAN249_02075	FRAN250_02058	FRAN251_02073	FRAN253_02077	FRAN254_02243	FRAN255_02153	FRAN256_02138	SchuS4_02075
ispH		4-hydroxy-3-methylbut-2-enyl diphosphate reductase	Core	11	FRAN031_00944	FRAN037_00942	FRAN244_00939	FRAN249_00939	FRAN250_00932	FRAN251_00938	FRAN253_00939	FRAN254_01003	FRAN255_00975	FRAN256_00954	SchuS4_00940
dcyD		D-cysteine desulfhydrase	Core	11	FRAN031_00665	FRAN037_00667	FRAN244_00665	FRAN249_00665	FRAN250_00657	FRAN251_00662	FRAN253_00664	FRAN254_00699	FRAN255_00693	FRAN256_00680	SchuS4_00666
mltA		hypothetical protein	Core	11	FRAN031_01450	FRAN037_01447	FRAN244_01441	FRAN249_01441	FRAN250_01440	FRAN251_01444	FRAN253_01445	FRAN254_01561	FRAN255_01508	FRAN256_01481	SchuS4_01442
group_1317		hypothetical protein	Core	11	FRAN031_00390 FRAN031_00420 FRAN031_01441	FRAN037_00391 FRAN037_00421 FRAN037_01438	FRAN244_00389 FRAN244_00419 FRAN244_01432	FRAN249_00389 FRAN249_00419 FRAN249_01432	FRAN250_00381 FRAN250_00411 FRAN250_01431	FRAN251_00385 FRAN251_00416 FRAN251_01435	FRAN253_00389 FRAN253_00419 FRAN253_01436	FRAN254_01551	FRAN255_01499	FRAN256_00428	SchuS4_00390 SchuS4_00420 SchuS4_01433
fadD_1		Long-chain-fatty-acid--CoA ligase	Core	11	FRAN031_01429	FRAN037_01426	FRAN244_01420	FRAN249_01420	FRAN250_01417	FRAN251_01423	FRAN253_01423	FRAN254_01538	FRAN255_01488	FRAN256_01460	SchuS4_01421
deoD		Purine nucleoside phosphorylase DeoD-type	Core	11	FRAN031_00862	FRAN037_00863	FRAN244_00860	FRAN249_00860	FRAN250_00853	FRAN251_00859	FRAN253_00859	FRAN254_00914	FRAN255_00894	FRAN256_00878	SchuS4_00861
ahpC_2		Alkyl hydroperoxide reductase C	Core	11	FRAN031_00605	FRAN037_00607	FRAN244_00605	FRAN249_00605	FRAN250_00597	FRAN251_00602	FRAN253_00604	FRAN254_00637	FRAN255_00623	FRAN256_00618 FRAN256_00617	SchuS4_00606
rluC		Ribosomal large subunit pseudouridine synthase C	Core	11	FRAN031_00061	FRAN037_00061	FRAN244_00060	FRAN249_00060	FRAN250_00055	FRAN251_00060	FRAN253_00060	FRAN254_00063	FRAN255_00063	FRAN256_00062	SchuS4_00060
group_1321		hypothetical protein	Core	11	FRAN031_01670	FRAN037_01666	FRAN244_01657	FRAN249_01658	FRAN250_01658	FRAN251_01662	FRAN253_01661	FRAN254_01789	FRAN255_01729	FRAN256_01714	SchuS4_01658
glmM_2		Phosphoglucosamine mutase	Core	11	FRAN031_01663	FRAN037_01659	FRAN244_01650	FRAN249_01651	FRAN250_01651	FRAN251_01655	FRAN253_01654	FRAN254_01782	FRAN255_01722	FRAN256_01706	SchuS4_01651
kdsC		3-deoxy-D-manno-octulosonate 8-phosphate phosphatase KdsC	Core	11	FRAN031_01160	FRAN037_01157	FRAN244_01152	FRAN249_01152	FRAN250_01149	FRAN251_01154	FRAN253_01154	FRAN254_01237	FRAN255_01205	FRAN256_01181	SchuS4_01153
mshA_2		D-inositol-3-phosphate glycosyltransferase	Core	11	FRAN031_00900	FRAN037_00900	FRAN244_00897	FRAN249_00897	FRAN250_00890	FRAN251_00896	FRAN253_00897	FRAN254_00958	FRAN255_00933	FRAN256_00916	SchuS4_00898
ydhC_1		Inner membrane transport protein YdhC	Core	11	FRAN031_00029	FRAN037_00028	FRAN244_00028	FRAN249_00028	FRAN250_00023	FRAN251_00028	FRAN253_00028	FRAN254_00030	FRAN255_00032	FRAN256_00030	SchuS4_00028
rplE		50S ribosomal protein L5	Core	11	FRAN031_00372	FRAN037_00373	FRAN244_00371	FRAN249_00371	FRAN250_00363	FRAN251_00367	FRAN253_00371	FRAN254_00386	FRAN255_00385	FRAN256_00379	SchuS4_00372
can		Carbonic anhydrase 2	Core	11	FRAN031_00663	FRAN037_00665	FRAN244_00663	FRAN249_00663	FRAN250_00655	FRAN251_00660	FRAN253_00662	FRAN254_00697	FRAN255_00691	FRAN256_00678	SchuS4_00664
group_1328		Arylesterase	Core	11	FRAN031_01149	FRAN037_01146	FRAN244_01141	FRAN249_01141	FRAN250_01138	FRAN251_01143	FRAN253_01143	FRAN254_01226	FRAN255_01193	FRAN256_01169	SchuS4_01142
purB		Adenylosuccinate lyase	Core	11	FRAN031_00018	FRAN037_00017	FRAN244_00017	FRAN249_00017	FRAN250_00012	FRAN251_00017	FRAN253_00017	FRAN254_00017	FRAN255_00018	FRAN256_00019	SchuS4_00017
group_133		hypothetical protein	Core	11	FRAN031_00613	FRAN037_00615	FRAN244_00613	FRAN249_00613	FRAN250_00605	FRAN251_00610	FRAN253_00612	FRAN254_00645 FRAN254_00646	FRAN255_00632	FRAN256_00626	SchuS4_00614
lepA		Elongation factor 4	Core	11	FRAN031_01933	FRAN037_01928	FRAN244_01919	FRAN249_01920	FRAN250_01920	FRAN251_01925	FRAN253_01924	FRAN254_02081	FRAN255_01994	FRAN256_01983	SchuS4_01921
group_1331		hypothetical protein	Core	11	FRAN031_02029	FRAN037_02017	FRAN244_02045	FRAN249_02046	FRAN250_02045	FRAN251_02044	FRAN253_02048	FRAN254_02209	FRAN255_02121	FRAN256_02111	SchuS4_02046
group_1332		hypothetical protein	Core	11	FRAN031_01178	FRAN037_01175	FRAN244_01170	FRAN249_01170	FRAN250_01167	FRAN251_01172	FRAN253_01172	FRAN254_01259	FRAN255_01224	FRAN256_01200	SchuS4_01171
group_1333		hypothetical protein	Core	11	FRAN031_01010	FRAN037_01008	FRAN244_01004	FRAN249_01004	FRAN250_00999	FRAN251_01004	FRAN253_01005	FRAN254_01071	FRAN255_01043	FRAN256_01020	SchuS4_01005
group_1334		hypothetical protein	Core	11	FRAN031_01275	FRAN037_01271	FRAN244_01266	FRAN249_01266	FRAN250_01263	FRAN251_01268	FRAN253_01268	FRAN254_01364	FRAN255_01323	FRAN256_01295	SchuS4_01267
wbpA		UDP-N-acetyl-D-glucosamine 6-dehydrogenase	Core	11	FRAN031_01677	FRAN037_01674	FRAN244_01664	FRAN249_01665	FRAN250_01665	FRAN251_01669	FRAN253_01668	FRAN254_01797	FRAN255_01736	FRAN256_01722	SchuS4_01665
glnS		Glutamine--tRNA ligase	Core	11	FRAN031_00498	FRAN037_00499	FRAN244_00498	FRAN249_00498	FRAN250_00489	FRAN251_00494	FRAN253_00497	FRAN254_00527	FRAN255_00517	FRAN256_00506	SchuS4_00499
group_1337		putative glycosyltransferase	Core	11	FRAN031_00504	FRAN037_00505	FRAN244_00504	FRAN249_00504	FRAN250_00495	FRAN251_00500	FRAN253_00503	FRAN254_00533	FRAN255_00523	FRAN256_00514	SchuS4_00505
rplC		50S ribosomal protein L3	Core	11	FRAN031_00360	FRAN037_00361	FRAN244_00359	FRAN249_00359	FRAN250_00351	FRAN251_00355	FRAN253_00359	FRAN254_00374	FRAN255_00373	FRAN256_00367	SchuS4_00360
dusA		tRNA-dihydrouridine(20/20a) synthase	Core	11	FRAN031_00563	FRAN037_00564	FRAN244_00563	FRAN249_00563	FRAN250_00555	FRAN251_00560	FRAN253_00562	FRAN254_00594	FRAN255_00585	FRAN256_00578	SchuS4_00564
lysDH_1		hypothetical protein	Core	11	FRAN031_00614	FRAN037_00616	FRAN244_00614	FRAN249_00614	FRAN250_00606	FRAN251_00611	FRAN253_00613	FRAN254_00647	FRAN255_00634 FRAN255_00633	FRAN256_00627	SchuS4_00615
glgA		Glycogen synthase	Core	11	FRAN031_00460	FRAN037_00461	FRAN244_00460	FRAN249_00460	FRAN250_00451	FRAN251_00456	FRAN253_00459	FRAN254_00482	FRAN255_00476	FRAN256_00471	SchuS4_00461
accA		Acetyl-coenzyme A carboxylase carboxyl transferase subunit alpha	Core	11	FRAN031_01718	FRAN037_01715	FRAN244_01705	FRAN249_01706	FRAN250_01706	FRAN251_01711	FRAN253_01709	FRAN254_01843	FRAN255_01778	FRAN256_01767	SchuS4_01706
sthA		Soluble pyridine nucleotide transhydrogenase	Core	11	FRAN031_00767	FRAN037_00768	FRAN244_00765	FRAN249_00765	FRAN250_00758	FRAN251_00763	FRAN253_00764	FRAN254_00807	FRAN255_00795	FRAN256_00779	SchuS4_00766
era		GTPase Era	Core	11	FRAN031_01327	FRAN037_01323	FRAN244_01318	FRAN249_01318	FRAN250_01315	FRAN251_01321	FRAN253_01320	FRAN254_01422	FRAN255_01380	FRAN256_01351	SchuS4_01319
cydA_2		Cytochrome bd-I ubiquinol oxidase subunit 1	Core	11	FRAN031_00312	FRAN037_00313	FRAN244_00311	FRAN249_00311	FRAN250_00303	FRAN251_00307	FRAN253_00311	FRAN254_00325	FRAN255_00324	FRAN256_00316	SchuS4_00312
group_1345		hypothetical protein	Core	11	FRAN031_01557	FRAN037_01553 FRAN037_01980	FRAN244_01546 FRAN244_01970	FRAN249_01971	FRAN250_01547 FRAN250_01971	FRAN251_01550 FRAN251_01971	FRAN253_01550 FRAN253_01974	FRAN254_01675 FRAN254_02132	FRAN255_01617 FRAN255_02044	FRAN256_01592	SchuS4_01547 SchuS4_01971
cyoB		Cytochrome bo(3) ubiquinol oxidase subunit 1	Core	11	FRAN031_00315	FRAN037_00316	FRAN244_00314	FRAN249_00314	FRAN250_00306	FRAN251_00310	FRAN253_00314	FRAN254_00328	FRAN255_00327	FRAN256_00319	SchuS4_00315
galT		Galactose-1-phosphate uridylyltransferase	Core	11	FRAN031_01693	FRAN037_01690	FRAN244_01680	FRAN249_01681	FRAN250_01681	FRAN251_01685	FRAN253_01684	FRAN254_01816	FRAN255_01753	FRAN256_01741	SchuS4_01681
tolC_2		Outer membrane protein TolC	Core	11	FRAN031_01967	FRAN037_01992	FRAN244_01982	FRAN249_01983	FRAN250_01983	FRAN251_01982	FRAN253_01986	FRAN254_02145	FRAN255_02057	FRAN256_02050	SchuS4_01983
group_1349		hypothetical protein	Core	11	FRAN031_01715	FRAN037_01712	FRAN244_01702	FRAN249_01703	FRAN250_01703	FRAN251_01708	FRAN253_01706	FRAN254_01839	FRAN255_01775	FRAN256_01764	SchuS4_01703
group_135		GTP cyclohydrolase 1 type 2	Core	11	FRAN031_00680	FRAN037_00682	FRAN244_00680	FRAN249_00680	FRAN250_00672	FRAN251_00677	FRAN253_00679	FRAN254_00714	FRAN255_00708	FRAN256_00694	SchuS4_00681
ygfA		5-formyltetrahydrofolate cyclo-ligase	Core	11	FRAN031_01393	FRAN037_01389	FRAN244_01384	FRAN249_01384	FRAN250_01381	FRAN251_01387	FRAN253_01387	FRAN254_01496	FRAN255_01449	FRAN256_01414	SchuS4_01385
group_1351		hypothetical protein	Core	11	FRAN031_00772	FRAN037_00773	FRAN244_00770	FRAN249_00770	FRAN250_00763	FRAN251_00768	FRAN253_00769	FRAN254_00817	FRAN255_00802	FRAN256_00785	SchuS4_00771
psaA		Manganese ABC transporter substrate-binding lipoprotein	Core	11	FRAN031_00233	FRAN037_00233	FRAN244_00232	FRAN249_00232	FRAN250_00227	FRAN251_00229	FRAN253_00232	FRAN254_00240	FRAN255_00240	FRAN256_00238	SchuS4_00232
apaH		Bis(5'-nucleosyl)-tetraphosphatase, symmetrical	Core	11	FRAN031_00521	FRAN037_00522	FRAN244_00521	FRAN249_00521	FRAN250_00513	FRAN251_00518	FRAN253_00520	FRAN254_00551	FRAN255_00540	FRAN256_00530	SchuS4_00522
lpxA		Acyl-[acyl-carrier-protein]--UDP-N-acetylglucosamine O-acyltransferase	Core	11	FRAN031_01805	FRAN037_01800	FRAN244_01790	FRAN249_01791	FRAN250_01791	FRAN251_01796	FRAN253_01794	FRAN254_01947	FRAN255_01862	FRAN256_01851	SchuS4_01791
rocC		Amino-acid permease RocC	Core	11	FRAN031_00998	FRAN037_00997	FRAN244_00993	FRAN249_00993	FRAN250_00987	FRAN251_00992	FRAN253_00994	FRAN254_01059	FRAN255_01031	FRAN256_01010	SchuS4_00994
pdxT		Pyridoxal 5'-phosphate synthase subunit PdxT	Core	11	FRAN031_00567	FRAN037_00569	FRAN244_00567	FRAN249_00567	FRAN250_00559	FRAN251_00564	FRAN253_00566	FRAN254_00598	FRAN255_00589	FRAN256_00582	SchuS4_00568
group_1358		hypothetical protein	Core	11	FRAN031_00594	FRAN037_00596	FRAN244_00594	FRAN249_00594	FRAN250_00586	FRAN251_00591	FRAN253_00593	FRAN254_00626	FRAN255_00613	FRAN256_00607	SchuS4_00595
rep_1		ATP-dependent DNA helicase Rep	Core	11	FRAN031_01234	FRAN037_01230	FRAN244_01225	FRAN249_01225	FRAN250_01222	FRAN251_01227	FRAN253_01227	FRAN254_01319	FRAN255_01280	FRAN256_01254	SchuS4_01226
nucA		hypothetical protein	Core	11	FRAN031_00684 FRAN031_00685	FRAN037_00686	FRAN244_00684	FRAN249_00684	FRAN250_00676	FRAN251_00681	FRAN253_00683	FRAN254_00718	FRAN255_00712	FRAN256_00699	SchuS4_00685
atpD		ATP synthase subunit beta	Core	11	FRAN031_00070	FRAN037_00070	FRAN244_00069	FRAN249_00069	FRAN250_00064	FRAN251_00069	FRAN253_00069	FRAN254_00072	FRAN255_00072	FRAN256_00071	SchuS4_00069
group_1361		hypothetical protein	Core	11	FRAN031_00441	FRAN037_00442	FRAN244_00440	FRAN249_00440	FRAN250_00432	FRAN251_00437	FRAN253_00440	FRAN254_00459	FRAN255_00457	FRAN256_00451	SchuS4_00441
aceE		Pyruvate dehydrogenase E1 component	Core	11	FRAN031_01703	FRAN037_01700	FRAN244_01690	FRAN249_01691	FRAN250_01691	FRAN251_01696	FRAN253_01694	FRAN254_01827	FRAN255_01763	FRAN256_01751	SchuS4_01691
nrdZ		Vitamin B12-dependent ribonucleoside-diphosphate reductase	Core	11	FRAN031_00596	FRAN037_00598	FRAN244_00596	FRAN249_00596	FRAN250_00588	FRAN251_00593	FRAN253_00595	FRAN254_00628	FRAN255_00615	FRAN256_00609	SchuS4_00597
potH		Putrescine transport system permease protein PotH	Core	11	FRAN031_00628	FRAN037_00630	FRAN244_00628	FRAN249_00628	FRAN250_00620	FRAN251_00625	FRAN253_00627	FRAN254_00662	FRAN255_00652	FRAN256_00641	SchuS4_00629
nudG		CTP pyrophosphohydrolase	Core	11	FRAN031_00339	FRAN037_00340	FRAN244_00338	FRAN249_00338	FRAN250_00330	FRAN251_00334	FRAN253_00338	FRAN254_00352	FRAN255_00351	FRAN256_00344	SchuS4_00339
aroA		3-phosphoshikimate 1-carboxyvinyltransferase	Core	11	FRAN031_00659	FRAN037_00661	FRAN244_00659	FRAN249_00659	FRAN250_00651	FRAN251_00656	FRAN253_00658	FRAN254_00693	FRAN255_00687	FRAN256_00674	SchuS4_00660
thrS		Threonine--tRNA ligase	Core	11	FRAN031_00924	FRAN037_00923	FRAN244_00920	FRAN249_00920	FRAN250_00913	FRAN251_00919	FRAN253_00920	FRAN254_00984	FRAN255_00955	FRAN256_00937	SchuS4_00921
rarA		Replication-associated recombination protein A	Core	11	FRAN031_01659	FRAN037_01655	FRAN244_01646	FRAN249_01647	FRAN250_01647	FRAN251_01651	FRAN253_01650	FRAN254_01778	FRAN255_01718	FRAN256_01702	SchuS4_01647
mnmC_2		tRNA 5-methylaminomethyl-2-thiouridine biosynthesis bifunctional protein MnmC	Core	11	FRAN031_01580	FRAN037_01577	FRAN244_01569	FRAN249_01570	FRAN250_01570	FRAN251_01574	FRAN253_01573	FRAN254_01698	FRAN255_01640	FRAN256_01616	SchuS4_01570
group_137		hypothetical protein	Core	11	FRAN031_00687 FRAN031_00688	FRAN037_00689 FRAN037_00690	FRAN244_00686 FRAN244_00687	FRAN249_00686 FRAN249_00687	FRAN250_00678 FRAN250_00679	FRAN251_00683 FRAN251_00684	FRAN253_00685 FRAN253_00686	FRAN254_00720 FRAN254_00721	FRAN255_00714 FRAN255_00715	FRAN256_00701	SchuS4_00687 SchuS4_00688
trpC		Tryptophan biosynthesis protein TrpCF	Core	11	FRAN031_02050	FRAN037_02075	FRAN244_02066	FRAN249_02067	FRAN250_02066	FRAN251_02065	FRAN253_02069	FRAN254_02235	FRAN255_02145	FRAN256_02130	SchuS4_02067
gspA		General stress protein A	Core	11	FRAN031_01412	FRAN037_01409	FRAN244_01403	FRAN249_01403	FRAN250_01400	FRAN251_01406	FRAN253_01406	FRAN254_01517	FRAN255_01469	FRAN256_01438	SchuS4_01404
purD		Phosphoribosylamine--glycine ligase	Core	11	FRAN031_01013	FRAN037_01011	FRAN244_01007	FRAN249_01007	FRAN250_01002	FRAN251_01007	FRAN253_01008	FRAN254_01074	FRAN255_01046	FRAN256_01023	SchuS4_01008
tmk		Thymidylate kinase	Core	11	FRAN031_00129	FRAN037_00129	FRAN244_00128	FRAN249_00128	FRAN250_00123	FRAN251_00125	FRAN253_00128	FRAN254_00131	FRAN255_00134	FRAN256_00134	SchuS4_00128
group_1374		hypothetical protein	Core	11	FRAN031_00131	FRAN037_00131	FRAN244_00130	FRAN249_00130	FRAN250_00125	FRAN251_00127	FRAN253_00130	FRAN254_00133	FRAN255_00136	FRAN256_00136	SchuS4_00130
lptC		Lipopolysaccharide export system protein LptC	Core	11	FRAN031_01159	FRAN037_01156	FRAN244_01151	FRAN249_01151	FRAN250_01148	FRAN251_01153	FRAN253_01153	FRAN254_01236	FRAN255_01204	FRAN256_01180	SchuS4_01152
pheS		Phenylalanine--tRNA ligase alpha subunit	Core	11	FRAN031_01134	FRAN037_01131	FRAN244_01126	FRAN249_01126	FRAN250_01123	FRAN251_01128	FRAN253_01128	FRAN254_01210	FRAN255_01172	FRAN256_01156	SchuS4_01127
mdtN		Multidrug resistance protein MdtN	Core	11	FRAN031_01905	FRAN037_01900	FRAN244_01891	FRAN249_01892	FRAN250_01892	FRAN251_01897	FRAN253_01896	FRAN254_02051	FRAN255_01967	FRAN256_01955	SchuS4_01893
group_1378		hypothetical protein	Core	11	FRAN031_01739	FRAN037_01735	FRAN244_01725	FRAN249_01726	FRAN250_01726	FRAN251_01731	FRAN253_01729	FRAN254_01870	FRAN255_01798	FRAN256_01787	SchuS4_01726
tadA		tRNA-specific adenosine deaminase	Core	11	FRAN031_00205	FRAN037_00205	FRAN244_00204	FRAN249_00204	FRAN250_00199	FRAN251_00201	FRAN253_00204	FRAN254_00211	FRAN255_00213	FRAN256_00211	SchuS4_00204
lnt		Apolipoprotein N-acyltransferase	Core	11	FRAN031_00690	FRAN037_00692	FRAN244_00689	FRAN249_00689	FRAN250_00681	FRAN251_00686	FRAN253_00688	FRAN254_00723	FRAN255_00717	FRAN256_00704 FRAN256_00703 FRAN256_00705	SchuS4_00690
yhhW		Quercetin 2,3-dioxygenase	Core	11	FRAN031_01445	FRAN037_01442	FRAN244_01436	FRAN249_01436	FRAN250_01435	FRAN251_01439	FRAN253_01440	FRAN254_01555	FRAN255_01503	FRAN256_01476	SchuS4_01437
cphA		Cyanophycin synthetase	Core	11	FRAN031_01283	FRAN037_01279	FRAN244_01274	FRAN249_01274	FRAN250_01271	FRAN251_01276	FRAN253_01276	FRAN254_01373	FRAN255_01332	FRAN256_01303	SchuS4_01275
rsmD		Ribosomal RNA small subunit methyltransferase D	Core	11	FRAN031_01513	FRAN037_01509	FRAN244_01503	FRAN249_01503	FRAN250_01503	FRAN251_01506	FRAN253_01507	FRAN254_01629	FRAN255_01574	FRAN256_01546	SchuS4_01503
gadC_2		putative glutamate/gamma-aminobutyrate antiporter	Core	11	FRAN031_00531	FRAN037_00532	FRAN244_00531	FRAN249_00531	FRAN250_00523	FRAN251_00528	FRAN253_00530	FRAN254_00562	FRAN255_00550	FRAN256_00544	SchuS4_00532
kdsD		Arabinose 5-phosphate isomerase KdsD	Core	11	FRAN031_00889	FRAN037_00889	FRAN244_00886	FRAN249_00886	FRAN250_00879	FRAN251_00885	FRAN253_00885	FRAN254_00943	FRAN255_00922	FRAN256_00904	SchuS4_00887
group_1385		hypothetical protein	Core	11	FRAN031_01803	FRAN037_01798	FRAN244_01788	FRAN249_01789	FRAN250_01789	FRAN251_01794	FRAN253_01792	FRAN254_01945	FRAN255_01860	FRAN256_01849	SchuS4_01789
rpe		Ribulose-phosphate 3-epimerase	Core	11	FRAN031_00890	FRAN037_00890	FRAN244_00887	FRAN249_00887	FRAN250_00880	FRAN251_00886	FRAN253_00886	FRAN254_00944	FRAN255_00923	FRAN256_00905	SchuS4_00888
trmD		tRNA (guanine-N(1)-)-methyltransferase	Core	11	FRAN031_00170	FRAN037_00170	FRAN244_00169	FRAN249_00169	FRAN250_00164	FRAN251_00166	FRAN253_00169	FRAN254_00174	FRAN255_00177	FRAN256_00178	SchuS4_00169
murF		UDP-N-acetylmuramoyl-tripeptide--D-alanyl-D-alanine ligase	Core	11	FRAN031_00466	FRAN037_00467	FRAN244_00466	FRAN249_00466	FRAN250_00457	FRAN251_00462	FRAN253_00465	FRAN254_00489	FRAN255_00482	FRAN256_00477	SchuS4_00467
pyrH		Uridylate kinase	Core	11	FRAN031_00350	FRAN037_00351	FRAN244_00349	FRAN249_00349	FRAN250_00341	FRAN251_00345	FRAN253_00349	FRAN254_00363	FRAN255_00363	FRAN256_00357	SchuS4_00350
yfkJ		Low molecular weight protein-tyrosine-phosphatase YfkJ	Core	11	FRAN031_00711	FRAN037_00713	FRAN244_00710	FRAN249_00710	FRAN250_00702	FRAN251_00707	FRAN253_00709	FRAN254_00746 FRAN254_00747	FRAN255_00741	FRAN256_00727	SchuS4_00711
dnaB		Replicative DNA helicase	Core	11	FRAN031_01198	FRAN037_01194	FRAN244_01189	FRAN249_01189	FRAN250_01186	FRAN251_01191	FRAN253_01191	FRAN254_01279	FRAN255_01243	FRAN256_01218	SchuS4_01190
truA		tRNA pseudouridine synthase A	Core	11	FRAN031_01154	FRAN037_01151	FRAN244_01146	FRAN249_01146	FRAN250_01143	FRAN251_01148	FRAN253_01148	FRAN254_01231	FRAN255_01199	FRAN256_01174	SchuS4_01147
lysA_1		Diaminopimelate decarboxylase	Core	11	FRAN031_00030	FRAN037_00029	FRAN244_00029	FRAN249_00029	FRAN250_00024	FRAN251_00029	FRAN253_00029	FRAN254_00031	FRAN255_00033	FRAN256_00031	SchuS4_00029
group_1394		hypothetical protein	Core	11	FRAN031_00790	FRAN037_00791	FRAN244_00788	FRAN249_00788	FRAN250_00781	FRAN251_00786	FRAN253_00787	FRAN254_00836	FRAN255_00820	FRAN256_00804	SchuS4_00789
purN		Phosphoribosylglycinamide formyltransferase	Core	11	FRAN031_01014	FRAN037_01012	FRAN244_01008	FRAN249_01008	FRAN250_01003	FRAN251_01008	FRAN253_01009	FRAN254_01075	FRAN255_01047	FRAN256_01024	SchuS4_01009
lptF		Lipopolysaccharide export system permease protein LptF	Core	11	FRAN031_01509	FRAN037_01505	FRAN244_01499	FRAN249_01499	FRAN250_01498	FRAN251_01502	FRAN253_01503	FRAN254_01625	FRAN255_01570	FRAN256_01542	SchuS4_01499
lysP		Lysine-specific permease	Core	11	FRAN031_01879	FRAN037_01874	FRAN244_01865	FRAN249_01866	FRAN250_01866	FRAN251_01871	FRAN253_01870	FRAN254_02024	FRAN255_01942	FRAN256_01929	SchuS4_01867
prlC		Oligopeptidase A	Core	11	FRAN031_01018	FRAN037_01016	FRAN244_01012	FRAN249_01012	FRAN250_01007	FRAN251_01012	FRAN253_01013	FRAN254_01080	FRAN255_01051	FRAN256_01028	SchuS4_01013
dxs		1-deoxy-D-xylulose-5-phosphate synthase	Core	11	FRAN031_01151	FRAN037_01148	FRAN244_01143	FRAN249_01143	FRAN250_01140	FRAN251_01145	FRAN253_01145	FRAN254_01228	FRAN255_01195	FRAN256_01171	SchuS4_01144
bcr_2		Bicyclomycin resistance protein	Core	11	FRAN031_00873 FRAN031_00874	FRAN037_00874 FRAN037_00875	FRAN244_00871 FRAN244_00872	FRAN249_00871 FRAN249_00872	FRAN250_00864 FRAN250_00865	FRAN251_00870 FRAN251_00871	FRAN253_00870 FRAN253_00871	FRAN254_00926 FRAN254_00925 FRAN254_00927	FRAN255_00905	FRAN256_00888 FRAN256_00889	SchuS4_00872 SchuS4_00873
group_140		Ketol-acid reductoisomerase (NAD(+))	Core	11	FRAN031_00722 FRAN031_00723 FRAN031_00724	FRAN037_00724 FRAN037_00725 FRAN037_00726	FRAN244_00721 FRAN244_00722 FRAN244_00723	FRAN249_00721 FRAN249_00722 FRAN249_00723	FRAN250_00713 FRAN250_00714 FRAN250_00715	FRAN251_00718 FRAN251_00719 FRAN251_00720	FRAN253_00720 FRAN253_00721 FRAN253_00722	FRAN254_00757 FRAN254_00758 FRAN254_00759	FRAN255_00751	FRAN256_00737	SchuS4_00722 SchuS4_00723 SchuS4_00724
secG		Protein-export membrane protein SecG	Core	11	FRAN031_00086	FRAN037_00086	FRAN244_00085	FRAN249_00085	FRAN250_00080	FRAN251_00085	FRAN253_00085	FRAN254_00088	FRAN255_00088	FRAN256_00087	SchuS4_00085
group_1401		hypothetical protein	Core	11	FRAN031_01515	FRAN037_01511	FRAN244_01505	FRAN249_01505	FRAN250_01505	FRAN251_01508	FRAN253_01509	FRAN254_01631	FRAN255_01576	FRAN256_01548	SchuS4_01505
engB		putative GTP-binding protein EngB	Core	11	FRAN031_00712	FRAN037_00714	FRAN244_00711	FRAN249_00711	FRAN250_00703	FRAN251_00708	FRAN253_00710	FRAN254_00748	FRAN255_00742	FRAN256_00728	SchuS4_00712
btuD		Vitamin B12 import ATP-binding protein BtuD	Core	11	FRAN031_00296	FRAN037_00297	FRAN244_00295	FRAN249_00295	FRAN250_00289	FRAN251_00291	FRAN253_00295	FRAN254_00309	FRAN255_00308	FRAN256_00301	SchuS4_00296
recN		DNA repair protein RecN	Core	11	FRAN031_01004	FRAN037_01003	FRAN244_00999	FRAN249_00999	FRAN250_00993	FRAN251_00998	FRAN253_01000	FRAN254_01065	FRAN255_01038	FRAN256_01016	SchuS4_01000
tusE		Sulfurtransferase TusE	Core	11	FRAN031_00507	FRAN037_00508	FRAN244_00507	FRAN249_00507	FRAN250_00498	FRAN251_00503	FRAN253_00506	FRAN254_00536	FRAN255_00526	FRAN256_00517	SchuS4_00508
rpoB		DNA-directed RNA polymerase subunit beta	Core	11	FRAN031_00162	FRAN037_00162	FRAN244_00161	FRAN249_00161	FRAN250_00156	FRAN251_00158	FRAN253_00161	FRAN254_00166	FRAN255_00169	FRAN256_00170	SchuS4_00161
rffH		Glucose-1-phosphate thymidylyltransferase 2	Core	11	FRAN031_01668	FRAN037_01664	FRAN244_01655	FRAN249_01656	FRAN250_01656	FRAN251_01660	FRAN253_01659	FRAN254_01787	FRAN255_01727	FRAN256_01712	SchuS4_01656
noc		Nucleoid occlusion protein	Core	11	FRAN031_01027	FRAN037_01025	FRAN244_01021	FRAN249_01021	FRAN250_01016	FRAN251_01021	FRAN253_01022	FRAN254_01089	FRAN255_01059	FRAN256_01037	SchuS4_01022
rlmD		23S rRNA (uracil(1939)-C(5))-methyltransferase RlmD	Core	11	FRAN031_00791	FRAN037_00792	FRAN244_00789	FRAN249_00789	FRAN250_00782	FRAN251_00787	FRAN253_00788	FRAN254_00837	FRAN255_00821	FRAN256_00805	SchuS4_00790
nth		Endonuclease III	Core	11	FRAN031_00730	FRAN037_00731	FRAN244_00728	FRAN249_00728	FRAN250_00720	FRAN251_00725	FRAN253_00727	FRAN254_00764 FRAN254_00765	FRAN255_00756	FRAN256_00742	SchuS4_00729
rpsH		30S ribosomal protein S8	Core	11	FRAN031_00374	FRAN037_00375	FRAN244_00373	FRAN249_00373	FRAN250_00365	FRAN251_00369	FRAN253_00373	FRAN254_00388	FRAN255_00387	FRAN256_00381	SchuS4_00374
zapE		Cell division protein ZapE	Core	11	FRAN031_00060	FRAN037_00060	FRAN244_00059	FRAN249_00059	FRAN250_00054	FRAN251_00059	FRAN253_00059	FRAN254_00062	FRAN255_00062	FRAN256_00061	SchuS4_00059
allB		Allantoinase	Core	11	FRAN031_01911	FRAN037_01906	FRAN244_01897	FRAN249_01898	FRAN250_01898	FRAN251_01903	FRAN253_01902	FRAN254_02057	FRAN255_01972	FRAN256_01961	SchuS4_01899
cysS		Cysteine--tRNA ligase	Core	11	FRAN031_01859	FRAN037_01854	FRAN244_01845	FRAN249_01846	FRAN250_01846	FRAN251_01851	FRAN253_01849	FRAN254_02004	FRAN255_01921	FRAN256_01907	SchuS4_01847
pepA_2		Cytosol aminopeptidase	Core	11	FRAN031_01508	FRAN037_01504	FRAN244_01498	FRAN249_01498	FRAN250_01497	FRAN251_01501	FRAN253_01502	FRAN254_01624	FRAN255_01569	FRAN256_01541	SchuS4_01498
ribH		6,7-dimethyl-8-ribityllumazine synthase	Core	11	FRAN031_01929	FRAN037_01924	FRAN244_01915	FRAN249_01916	FRAN250_01916	FRAN251_01921	FRAN253_01920	FRAN254_02077	FRAN255_01990	FRAN256_01979	SchuS4_01917
rsmH		Ribosomal RNA small subunit methyltransferase H	Core	11	FRAN031_00780	FRAN037_00781	FRAN244_00778	FRAN249_00778	FRAN250_00771	FRAN251_00776	FRAN253_00777	FRAN254_00826	FRAN255_00810	FRAN256_00794	SchuS4_00779
lpdA		Dihydrolipoyl dehydrogenase	Core	11	FRAN031_01701	FRAN037_01698	FRAN244_01688	FRAN249_01689	FRAN250_01689	FRAN251_01694	FRAN253_01692	FRAN254_01824	FRAN255_01761	FRAN256_01749	SchuS4_01689
group_1418		IS630 family transposase ISFtu1	Core	11	FRAN031_00005 FRAN031_00108 FRAN031_00144 FRAN031_00190 FRAN031_00242 FRAN031_00253 FRAN031_00275 FRAN031_00282 FRAN031_00305 FRAN031_00388 FRAN031_00391 FRAN031_00408 FRAN031_00416 FRAN031_00419 FRAN031_00486 FRAN031_00568 FRAN031_00626 FRAN031_00776 FRAN031_00810 FRAN031_00861 FRAN031_00880 FRAN031_00931 FRAN031_01040 FRAN031_01206 FRAN031_01220 FRAN031_01298 FRAN031_01382 FRAN031_01407 FRAN031…	FRAN037_00004 FRAN037_00108 FRAN037_00144 FRAN037_00190 FRAN037_00243 FRAN037_00254 FRAN037_00276 FRAN037_00283 FRAN037_00306 FRAN037_00389 FRAN037_00392 FRAN037_00395 FRAN037_00403 FRAN037_00420 FRAN037_00487 FRAN037_00570 FRAN037_00628 FRAN037_00777 FRAN037_00811 FRAN037_00862 FRAN037_00880 FRAN037_00929 FRAN037_01038 FRAN037_01202 FRAN037_01216 FRAN037_01294 FRAN037_01378 FRAN037_01404 FRAN037…	FRAN244_00004 FRAN244_00107 FRAN244_00143 FRAN244_00189 FRAN244_00241 FRAN244_00252 FRAN244_00274 FRAN244_00281 FRAN244_00304 FRAN244_00387 FRAN244_00390 FRAN244_00407 FRAN244_00415 FRAN244_00418 FRAN244_00486 FRAN244_00568 FRAN244_00626 FRAN244_00774 FRAN244_00808 FRAN244_00859 FRAN244_00877 FRAN244_00926 FRAN244_01034 FRAN244_01197 FRAN244_01211 FRAN244_01289 FRAN244_01373 FRAN244_01398 FRAN244…	FRAN249_00004 FRAN249_00107 FRAN249_00143 FRAN249_00189 FRAN249_00241 FRAN249_00252 FRAN249_00274 FRAN249_00281 FRAN249_00304 FRAN249_00387 FRAN249_00390 FRAN249_00407 FRAN249_00415 FRAN249_00418 FRAN249_00486 FRAN249_00568 FRAN249_00626 FRAN249_00774 FRAN249_00808 FRAN249_00859 FRAN249_00877 FRAN249_00926 FRAN249_01034 FRAN249_01197 FRAN249_01211 FRAN249_01289 FRAN249_01373 FRAN249_01398 FRAN249…	FRAN250_00102 FRAN250_00138 FRAN250_00184 FRAN250_00236 FRAN250_00247 FRAN250_00268 FRAN250_00275 FRAN250_00379 FRAN250_00382 FRAN250_00385 FRAN250_00410 FRAN250_00560 FRAN250_00618 FRAN250_00767 FRAN250_00801 FRAN250_00852 FRAN250_00870 FRAN250_00919 FRAN250_01029 FRAN250_01208 FRAN250_01286 FRAN250_01370 FRAN250_01395 FRAN250_01430 FRAN250_01433 FRAN250_01551 FRAN250_01579 FRAN250_01628 FRAN250…	FRAN251_00004 FRAN251_00140 FRAN251_00186 FRAN251_00238 FRAN251_00270 FRAN251_00277 FRAN251_00300 FRAN251_00383 FRAN251_00386 FRAN251_00389 FRAN251_00398 FRAN251_00415 FRAN251_00565 FRAN251_00623 FRAN251_00772 FRAN251_00806 FRAN251_00858 FRAN251_00876 FRAN251_00925 FRAN251_01034 FRAN251_01199 FRAN251_01213 FRAN251_01291 FRAN251_01376 FRAN251_01401 FRAN251_01437 FRAN251_01554 FRAN251_01583 FRAN251…	FRAN253_00004 FRAN253_00107 FRAN253_00143 FRAN253_00189 FRAN253_00241 FRAN253_00252 FRAN253_00274 FRAN253_00281 FRAN253_00304 FRAN253_00387 FRAN253_00390 FRAN253_00393 FRAN253_00401 FRAN253_00418 FRAN253_00485 FRAN253_00567 FRAN253_00625 FRAN253_00773 FRAN253_00807 FRAN253_00858 FRAN253_00876 FRAN253_00926 FRAN253_01035 FRAN253_01199 FRAN253_01213 FRAN253_01291 FRAN253_01376 FRAN253_01401 FRAN253…	FRAN254_00004 FRAN254_00109 FRAN254_00146 FRAN254_00195 FRAN254_00249 FRAN254_00261 FRAN254_00285 FRAN254_00294 FRAN254_00318 FRAN254_00402 FRAN254_00406 FRAN254_00409 FRAN254_00417 FRAN254_00434 FRAN254_00599 FRAN254_00822 FRAN254_00857 FRAN254_00913 FRAN254_00990 FRAN254_01102 FRAN254_01287 FRAN254_01305 FRAN254_01388 FRAN254_01485 FRAN254_01510 FRAN254_01550 FRAN254_01707 FRAN254_01822 FRAN254…	FRAN255_01349 FRAN255_01463 FRAN255_01498 FRAN255_01501 FRAN255_01837 FRAN255_01985 FRAN255_02048	FRAN256_00280 FRAN256_00427 FRAN256_02115	SchuS4_00004 SchuS4_00107 SchuS4_00143 SchuS4_00189 SchuS4_00242 SchuS4_00253 SchuS4_00275 SchuS4_00282 SchuS4_00305 SchuS4_00388 SchuS4_00391 SchuS4_00394 SchuS4_00402 SchuS4_00419 SchuS4_00487 SchuS4_00569 SchuS4_00627 SchuS4_00775 SchuS4_00809 SchuS4_00860 SchuS4_00878 SchuS4_00927 SchuS4_01035 SchuS4_01198 SchuS4_01212 SchuS4_01290 SchuS4_01374 SchuS4_01399 SchuS4_01432 SchuS4_01435 SchuS4_01…
group_1419		hypothetical protein	Core	11	FRAN031_01549	FRAN037_01544 FRAN037_01972	FRAN244_01538 FRAN244_01961	FRAN249_01538 FRAN249_01963	FRAN250_01539 FRAN250_01963	FRAN251_01541 FRAN251_01962	FRAN253_01542 FRAN253_01966	FRAN254_01667 FRAN254_02124	FRAN255_01609 FRAN255_02036	FRAN256_01584 FRAN256_02026	SchuS4_01539 SchuS4_01963
rsxB		Ion-translocating oxidoreductase complex subunit B	Core	11	FRAN031_00731	FRAN037_00732	FRAN244_00729	FRAN249_00729	FRAN250_00721	FRAN251_00726	FRAN253_00728	FRAN254_00767	FRAN255_00757	FRAN256_00743	SchuS4_00730
lolA		Outer-membrane lipoprotein carrier protein	Core	11	FRAN031_01882	FRAN037_01877	FRAN244_01868	FRAN249_01869	FRAN250_01869	FRAN251_01874	FRAN253_01873	FRAN254_02028	FRAN255_01945	FRAN256_01932	SchuS4_01870
purM		Phosphoribosylformylglycinamidine cyclo-ligase	Core	11	FRAN031_01012	FRAN037_01010	FRAN244_01006	FRAN249_01006	FRAN250_01001	FRAN251_01006	FRAN253_01007	FRAN254_01073	FRAN255_01045	FRAN256_01022	SchuS4_01007
recR		Recombination protein RecR	Core	11	FRAN031_00916	FRAN037_00915	FRAN244_00912	FRAN249_00912	FRAN250_00905	FRAN251_00911	FRAN253_00912	FRAN254_00975	FRAN255_00948	FRAN256_00931	SchuS4_00913
pgsA		CDP-diacylglycerol--glycerol-3-phosphate 3-phosphatidyltransferase	Core	11	FRAN031_00355	FRAN037_00356	FRAN244_00354	FRAN249_00354	FRAN250_00346	FRAN251_00350	FRAN253_00354	FRAN254_00368	FRAN255_00368	FRAN256_00362	SchuS4_00355
fumC		Fumarate hydratase class II	Core	11	FRAN031_00340	FRAN037_00341	FRAN244_00339	FRAN249_00339	FRAN250_00331	FRAN251_00335	FRAN253_00339	FRAN254_00353	FRAN255_00352	FRAN256_00345	SchuS4_00340
group_1426		hypothetical protein	Core	11	FRAN031_00173	FRAN037_00173	FRAN244_00172	FRAN249_00172	FRAN250_00167	FRAN251_00169	FRAN253_00172	FRAN254_00177	FRAN255_00180	FRAN256_00181	SchuS4_00172
group_1427		hypothetical protein	Core	11	FRAN031_00664	FRAN037_00666	FRAN244_00664	FRAN249_00664	FRAN250_00656	FRAN251_00661	FRAN253_00663	FRAN254_00698	FRAN255_00692	FRAN256_00679	SchuS4_00665
epmA		Elongation factor P--(R)-beta-lysine ligase	Core	11	FRAN031_00527	FRAN037_00528	FRAN244_00527	FRAN249_00527	FRAN250_00519	FRAN251_00524	FRAN253_00526	FRAN254_00557	FRAN255_00546	FRAN256_00539	SchuS4_00528
spxA		Regulatory protein Spx	Core	11	FRAN031_00933	FRAN037_00931	FRAN244_00928	FRAN249_00928	FRAN250_00921	FRAN251_00927	FRAN253_00928	FRAN254_00992	FRAN255_00963	FRAN256_00945	SchuS4_00929
group_143		hypothetical protein	Core	11	FRAN031_00745	FRAN037_00746	FRAN244_00743	FRAN249_00743	FRAN250_00735	FRAN251_00740	FRAN253_00742	FRAN254_00782 FRAN254_00783	FRAN255_00771	FRAN256_00757	SchuS4_00744
group_1430		hypothetical protein	Core	11	FRAN031_00269	FRAN037_00270	FRAN244_00268	FRAN249_00268	FRAN250_00262	FRAN251_00264	FRAN253_00268	FRAN254_00278	FRAN255_00279	FRAN256_00274	SchuS4_00269
murA2		UDP-N-acetylglucosamine 1-carboxyvinyltransferase 2	Core	11	FRAN031_01494	FRAN037_01491	FRAN244_01485	FRAN249_01485	FRAN250_01484	FRAN251_01488	FRAN253_01489	FRAN254_01609	FRAN255_01554	FRAN256_01526	SchuS4_01485
secY		Protein translocase subunit SecY	Core	11	FRAN031_00380	FRAN037_00381	FRAN244_00379	FRAN249_00379	FRAN250_00371	FRAN251_00375	FRAN253_00379	FRAN254_00394	FRAN255_00393	FRAN256_00387	SchuS4_00380
ycaD_1		hypothetical protein	Core	11	FRAN031_00142	FRAN037_00142	FRAN244_00141	FRAN249_00141	FRAN250_00136	FRAN251_00138	FRAN253_00141	FRAN254_00144	FRAN255_00149	FRAN256_00149	SchuS4_00141
glsA		Glutaminase	Core	11	FRAN031_00216	FRAN037_00216	FRAN244_00215	FRAN249_00215	FRAN250_00210	FRAN251_00212	FRAN253_00215	FRAN254_00222	FRAN255_00224	FRAN256_00222	SchuS4_00215
tcyP		L-cystine uptake protein TcyP	Core	11	FRAN031_00669	FRAN037_00671	FRAN244_00669	FRAN249_00669	FRAN250_00661	FRAN251_00666	FRAN253_00668	FRAN254_00703	FRAN255_00697	FRAN256_00684	SchuS4_00670
kdsA		2-dehydro-3-deoxyphosphooctonate aldolase	Core	11	FRAN031_00786	FRAN037_00787	FRAN244_00784	FRAN249_00784	FRAN250_00777	FRAN251_00782	FRAN253_00783	FRAN254_00832	FRAN255_00816	FRAN256_00800	SchuS4_00785
ilvE		Branched-chain-amino-acid aminotransferase	Core	11	FRAN031_00280	FRAN037_00281	FRAN244_00279	FRAN249_00279	FRAN250_00273	FRAN251_00275	FRAN253_00279	FRAN254_00292	FRAN255_00291	FRAN256_00285	SchuS4_00280
ileS		Isoleucine--tRNA ligase	Core	11	FRAN031_01034	FRAN037_01032	FRAN244_01028	FRAN249_01028	FRAN250_01023	FRAN251_01028	FRAN253_01029	FRAN254_01096	FRAN255_01066	FRAN256_01044	SchuS4_01029
wbgU		UDP-N-acetylglucosamine 4-epimerase	Core	11	FRAN031_01676	FRAN037_01673	FRAN244_01663	FRAN249_01664	FRAN250_01664	FRAN251_01668	FRAN253_01667	FRAN254_01796	FRAN255_01735	FRAN256_01721	SchuS4_01664
group_144		hypothetical protein	Core	11	FRAN031_00756	FRAN037_00757	FRAN244_00754	FRAN249_00754	FRAN250_00746	FRAN251_00751	FRAN253_00753	FRAN254_00795 FRAN254_00796	FRAN255_00783	FRAN256_00768	SchuS4_00755
MTAP		S-methyl-5'-thioadenosine phosphorylase	Core	11	FRAN031_01155	FRAN037_01152	FRAN244_01147	FRAN249_01147	FRAN250_01144	FRAN251_01149	FRAN253_01149	FRAN254_01232	FRAN255_01200	FRAN256_01175	SchuS4_01148
group_1441		hypothetical protein	Core	11	FRAN031_00072	FRAN037_00072	FRAN244_00071	FRAN249_00071	FRAN250_00066	FRAN251_00071	FRAN253_00071	FRAN254_00074	FRAN255_00074	FRAN256_00073	SchuS4_00071
ndhJ		NAD(P)H-quinone oxidoreductase subunit J, chloroplastic	Core	11	FRAN031_00036	FRAN037_00035	FRAN244_00035	FRAN249_00035	FRAN250_00030	FRAN251_00035	FRAN253_00035	FRAN254_00037	FRAN255_00039	FRAN256_00037	SchuS4_00035
group_1443		hypothetical protein	Core	11	FRAN031_01550	FRAN037_01545 FRAN037_01973	FRAN244_01539 FRAN244_01962	FRAN249_01539 FRAN249_01964	FRAN250_01540 FRAN250_01964	FRAN251_01542 FRAN251_01963	FRAN253_01543 FRAN253_01967	FRAN254_01668 FRAN254_02125	FRAN255_01610 FRAN255_02037	FRAN256_01585 FRAN256_02027	SchuS4_01540 SchuS4_01964
cgtA		GTPase Obg/CgtA	Core	11	FRAN031_01976	FRAN037_02001	FRAN244_01991	FRAN249_01992	FRAN250_01992	FRAN251_01991	FRAN253_01995	FRAN254_02154	FRAN255_02067	FRAN256_02058	SchuS4_01992
prmC		Release factor glutamine methyltransferase	Core	11	FRAN031_00187	FRAN037_00187	FRAN244_00186	FRAN249_00186	FRAN250_00181	FRAN251_00183	FRAN253_00186	FRAN254_00192	FRAN255_00193	FRAN256_00195	SchuS4_00186
serC		Phosphoserine aminotransferase	Core	11	FRAN031_00624	FRAN037_00626	FRAN244_00624	FRAN249_00624	FRAN250_00616	FRAN251_00621	FRAN253_00623	FRAN254_00657	FRAN255_00648	FRAN256_00637	SchuS4_00625
nuoL		NADH-quinone oxidoreductase subunit L	Core	11	FRAN031_00045	FRAN037_00045	FRAN244_00044	FRAN249_00044	FRAN250_00039	FRAN251_00044	FRAN253_00044	FRAN254_00046	FRAN255_00048	FRAN256_00047	SchuS4_00044
cyoE		Protoheme IX farnesyltransferase	Core	11	FRAN031_00318	FRAN037_00319	FRAN244_00317	FRAN249_00317	FRAN250_00309	FRAN251_00313	FRAN253_00317	FRAN254_00331	FRAN255_00330	FRAN256_00322	SchuS4_00318
dtpA_5		Dipeptide and tripeptide permease A	Core	11	FRAN031_00769	FRAN037_00770	FRAN244_00767	FRAN249_00767	FRAN250_00760	FRAN251_00765	FRAN253_00766	FRAN254_00809 FRAN254_00810	FRAN255_00799	FRAN256_00782	SchuS4_00768
rplB		50S ribosomal protein L2	Core	11	FRAN031_00363	FRAN037_00364	FRAN244_00362	FRAN249_00362	FRAN250_00354	FRAN251_00358	FRAN253_00362	FRAN254_00377	FRAN255_00376	FRAN256_00370	SchuS4_00363
lpoB		Penicillin-binding protein activator LpoB	Core	11	FRAN031_01769	FRAN037_01765	FRAN244_01755	FRAN249_01756	FRAN250_01756	FRAN251_01761	FRAN253_01759	FRAN254_01906	FRAN255_01826	FRAN256_01817	SchuS4_01756
group_1452		putative ABC transporter ATP-binding/permease protein	Core	11	FRAN031_01528	FRAN037_01523	FRAN244_01517	FRAN249_01517	FRAN250_01518	FRAN251_01520	FRAN253_01521	FRAN254_01646	FRAN255_01588	FRAN256_01562	SchuS4_01518
groL		60 kDa chaperonin	Core	11	FRAN031_01958	FRAN037_01953	FRAN244_01944	FRAN249_01945	FRAN250_01945	FRAN251_01950	FRAN253_01949	FRAN254_02107	FRAN255_02019	FRAN256_02009	SchuS4_01946
mpl		UDP-N-acetylmuramate--L-alanyl-gamma-D-glutamyl-meso-2,6-diaminoheptandioate ligase	Core	11	FRAN031_00484	FRAN037_00485	FRAN244_00484	FRAN249_00484	FRAN250_00475	FRAN251_00480	FRAN253_00483	FRAN254_00507	FRAN255_00504	FRAN256_00493	SchuS4_00485
blh		Beta-lactamase hydrolase-like protein	Core	11	FRAN031_01634	FRAN037_01631	FRAN244_01622	FRAN249_01623	FRAN250_01623	FRAN251_01627	FRAN253_01626	FRAN254_01754	FRAN255_01694	FRAN256_01673	SchuS4_01623
glpX		Fructose-1,6-bisphosphatase class 2	Core	11	FRAN031_01877	FRAN037_01872	FRAN244_01863	FRAN249_01864	FRAN250_01864	FRAN251_01869	FRAN253_01868	FRAN254_02022	FRAN255_01940	FRAN256_01927	SchuS4_01865
ratA		Ribosome association toxin RatA	Core	11	FRAN031_01353	FRAN037_01349	FRAN244_01344	FRAN249_01344	FRAN250_01341	FRAN251_01347	FRAN253_01346	FRAN254_01449	FRAN255_01407	FRAN256_01377	SchuS4_01345
rodZ		Cytoskeleton protein RodZ	Core	11	FRAN031_00525	FRAN037_00526	FRAN244_00525	FRAN249_00525	FRAN250_00517	FRAN251_00522	FRAN253_00524	FRAN254_00555	FRAN255_00544	FRAN256_00535	SchuS4_00526
aas		Bifunctional protein Aas	Core	11	FRAN031_00779	FRAN037_00780	FRAN244_00777	FRAN249_00777	FRAN250_00770	FRAN251_00775	FRAN253_00776	FRAN254_00825	FRAN255_00809	FRAN256_00793 FRAN256_00792	SchuS4_00778
rpoD		RNA polymerase sigma factor RpoD	Core	11	FRAN031_01170	FRAN037_01167	FRAN244_01162	FRAN249_01162	FRAN250_01159	FRAN251_01164	FRAN253_01164	FRAN254_01248	FRAN255_01216	FRAN256_01191	SchuS4_01163
nuoN		NADH-quinone oxidoreductase subunit N	Core	11	FRAN031_00047	FRAN037_00047	FRAN244_00046	FRAN249_00046	FRAN250_00041	FRAN251_00046	FRAN253_00046	FRAN254_00048	FRAN255_00050	FRAN256_00049	SchuS4_00046
dctA2		C4-dicarboxylate transport protein 2	Core	11	FRAN031_01529	FRAN037_01524	FRAN244_01518	FRAN249_01518	FRAN250_01519	FRAN251_01521	FRAN253_01522	FRAN254_01647	FRAN255_01589	FRAN256_01563	SchuS4_01519
nhaP2		K(+)/H(+) antiporter NhaP2	Core	11	FRAN031_00298	FRAN037_00299	FRAN244_00297	FRAN249_00297	FRAN250_00291	FRAN251_00293	FRAN253_00297	FRAN254_00311	FRAN255_00312	FRAN256_00303	SchuS4_00298
metG		Methionine--tRNA ligase	Core	11	FRAN031_01478	FRAN037_01475	FRAN244_01469	FRAN249_01469	FRAN250_01468	FRAN251_01472	FRAN253_01473	FRAN254_01591	FRAN255_01538	FRAN256_01510	SchuS4_01469
group_1466		hypothetical protein	Core	11	FRAN031_00412	FRAN037_00399	FRAN244_00411	FRAN249_00411	FRAN250_00389	FRAN251_00393	FRAN253_00397	FRAN254_00413	FRAN255_00412	FRAN256_00405	SchuS4_00398
sdhA		Succinate dehydrogenase flavoprotein subunit	Core	11	FRAN031_00079	FRAN037_00079	FRAN244_00078	FRAN249_00078	FRAN250_00073	FRAN251_00078	FRAN253_00078	FRAN254_00081	FRAN255_00081	FRAN256_00080	SchuS4_00078
group_1468		hypothetical protein	Core	11	FRAN031_00426	FRAN037_00427	FRAN244_00425	FRAN249_00425	FRAN250_00417	FRAN251_00422	FRAN253_00425	FRAN254_00442	FRAN255_00442	FRAN256_00435	SchuS4_00426
maeA		putative NAD-dependent malic enzyme 2	Core	11	FRAN031_01036	FRAN037_01034	FRAN244_01030	FRAN249_01030	FRAN250_01025	FRAN251_01030	FRAN253_01031	FRAN254_01098	FRAN255_01068	FRAN256_01046	SchuS4_01031
nnr		Bifunctional NAD(P)H-hydrate repair enzyme Nnr	Core	11	FRAN031_00830	FRAN037_00831	FRAN244_00828	FRAN249_00828	FRAN250_00821	FRAN251_00827	FRAN253_00827	FRAN254_00880 FRAN254_00879	FRAN255_00861	FRAN256_00846	SchuS4_00829
cmoA		Carboxy-S-adenosyl-L-methionine synthase	Core	11	FRAN031_00896	FRAN037_00896	FRAN244_00893	FRAN249_00893	FRAN250_00886	FRAN251_00892	FRAN253_00893	FRAN254_00954	FRAN255_00929	FRAN256_00911	SchuS4_00894
gcvH_1		Glycine cleavage system H protein	Core	11	FRAN031_00452	FRAN037_00453	FRAN244_00451	FRAN249_00451	FRAN250_00443	FRAN251_00448	FRAN253_00451	FRAN254_00470	FRAN255_00468	FRAN256_00463	SchuS4_00452
rplQ		50S ribosomal protein L17	Core	11	FRAN031_00386	FRAN037_00387	FRAN244_00385	FRAN249_00385	FRAN250_00377	FRAN251_00381	FRAN253_00385	FRAN254_00400	FRAN255_00399	FRAN256_00393	SchuS4_00386
tolC_1		Outer membrane protein TolC	Core	11	FRAN031_01242	FRAN037_01238	FRAN244_01233	FRAN249_01233	FRAN250_01230	FRAN251_01235	FRAN253_01235	FRAN254_01327	FRAN255_01289	FRAN256_01262	SchuS4_01234
rpsJ		30S ribosomal protein S10	Core	11	FRAN031_00359	FRAN037_00360	FRAN244_00358	FRAN249_00358	FRAN250_00350	FRAN251_00354	FRAN253_00358	FRAN254_00373	FRAN255_00372	FRAN256_00366	SchuS4_00359
pal_2		Peptidoglycan-associated lipoprotein	Core	11	FRAN031_00953	FRAN037_00951	FRAN244_00948	FRAN249_00948	FRAN250_00941	FRAN251_00947	FRAN253_00948	FRAN254_01012	FRAN255_00984	FRAN256_00964	SchuS4_00949
ispD		2-C-methyl-D-erythritol 4-phosphate cytidylyltransferase	Core	11	FRAN031_00798	FRAN037_00799	FRAN244_00796	FRAN249_00796	FRAN250_00789	FRAN251_00794	FRAN253_00795	FRAN254_00845	FRAN255_00827	FRAN256_00812	SchuS4_00797
group_1477		hypothetical protein	Core	11	FRAN031_00932	FRAN037_00930	FRAN244_00927	FRAN249_00927	FRAN250_00920	FRAN251_00926	FRAN253_00927	FRAN254_00991	FRAN255_00962	FRAN256_00944	SchuS4_00928
cysK		Cysteine synthase	Core	11	FRAN031_01466	FRAN037_01463	FRAN244_01457	FRAN249_01457	FRAN250_01456	FRAN251_01460	FRAN253_01461	FRAN254_01579	FRAN255_01527	FRAN256_01499	SchuS4_01458
group_148		hypothetical protein	Core	11	FRAN031_00895	FRAN037_00895	FRAN244_00892	FRAN249_00892	FRAN250_00885	FRAN251_00891	FRAN253_00892 FRAN253_00891	FRAN254_00953 FRAN254_00952	FRAN255_00928	FRAN256_00910	SchuS4_00893
trmR		tRNA 5-hydroxyuridine methyltransferase	Core	11	FRAN031_00695	FRAN037_00697	FRAN244_00694	FRAN249_00694	FRAN250_00686	FRAN251_00691	FRAN253_00693	FRAN254_00728	FRAN255_00722	FRAN256_00710	SchuS4_00695
group_1481		hypothetical protein	Core	11	FRAN031_00410	FRAN037_00401	FRAN244_00409	FRAN249_00409	FRAN250_00391	FRAN251_00395	FRAN253_00399	FRAN254_00415	FRAN255_00415	FRAN256_00407	SchuS4_00400
glmM_1		Phosphoglucosamine mutase	Core	11	FRAN031_00084	FRAN037_00084	FRAN244_00083	FRAN249_00083	FRAN250_00078	FRAN251_00083	FRAN253_00083	FRAN254_00086	FRAN255_00086	FRAN256_00085	SchuS4_00083
gpx1		Hydroperoxy fatty acid reductase gpx1	Core	11	FRAN031_00823	FRAN037_00824	FRAN244_00821	FRAN249_00821	FRAN250_00814	FRAN251_00820	FRAN253_00820	FRAN254_00872	FRAN255_00853	FRAN256_00840	SchuS4_00822
ugpQ		Glycerophosphodiester phosphodiesterase, cytoplasmic	Core	11	FRAN031_01285	FRAN037_01281	FRAN244_01276	FRAN249_01276	FRAN250_01273	FRAN251_01278	FRAN253_01278	FRAN254_01376	FRAN255_01335	FRAN256_01305	SchuS4_01277
group_1485		hypothetical protein	Core	11	FRAN031_01375	FRAN037_01371	FRAN244_01366	FRAN249_01366	FRAN250_01363	FRAN251_01369	FRAN253_01368	FRAN254_01477	FRAN255_01430	FRAN256_01395	SchuS4_01367
group_1486		hypothetical protein	Core	11	FRAN031_01610	FRAN037_01607	FRAN244_01598	FRAN249_01599	FRAN250_01599	FRAN251_01603	FRAN253_01602	FRAN254_01728	FRAN255_01669	FRAN256_01648	SchuS4_01599
rplU		50S ribosomal protein L21	Core	11	FRAN031_00870	FRAN037_00871	FRAN244_00868	FRAN249_00868	FRAN250_00861	FRAN251_00867	FRAN253_00867	FRAN254_00922	FRAN255_00902	FRAN256_00885	SchuS4_00869
aroH		Chorismate mutase AroH	Core	11	FRAN031_00945	FRAN037_00943	FRAN244_00940	FRAN249_00940	FRAN250_00933	FRAN251_00939	FRAN253_00940	FRAN254_01004	FRAN255_00976	FRAN256_00955	SchuS4_00941
crtK-2		Tryptophan-rich protein TspO	Core	11	FRAN031_01256	FRAN037_01252	FRAN244_01247	FRAN249_01247	FRAN250_01244	FRAN251_01249	FRAN253_01249	FRAN254_01344	FRAN255_01304	FRAN256_01275	SchuS4_01248
phrB		(6-4) photolyase	Core	11	FRAN031_00960	FRAN037_00958	FRAN244_00955	FRAN249_00955	FRAN250_00948	FRAN251_00954	FRAN253_00955	FRAN254_01020	FRAN255_00991	FRAN256_00970 FRAN256_00971	SchuS4_00956
secE		Protein translocase subunit SecE	Core	11	FRAN031_00156	FRAN037_00156	FRAN244_00155	FRAN249_00155	FRAN250_00150	FRAN251_00152	FRAN253_00155	FRAN254_00160	FRAN255_00163	FRAN256_00164	SchuS4_00155
ttcA_2		tRNA-cytidine(32) 2-sulfurtransferase	Core	11	FRAN031_01355	FRAN037_01351	FRAN244_01346	FRAN249_01346	FRAN250_01343	FRAN251_01349	FRAN253_01348	FRAN254_01451	FRAN255_01409	FRAN256_01379	SchuS4_01347
rpoH		RNA polymerase sigma factor RpoH	Core	11	FRAN031_01263	FRAN037_01259	FRAN244_01254	FRAN249_01254	FRAN250_01251	FRAN251_01256	FRAN253_01256	FRAN254_01350	FRAN255_01311	FRAN256_01283	SchuS4_01255
fusA		Elongation factor G	Core	11	FRAN031_00358	FRAN037_00359	FRAN244_00357	FRAN249_00357	FRAN250_00349	FRAN251_00353	FRAN253_00357	FRAN254_00372	FRAN255_00371	FRAN256_00365	SchuS4_00358
group_1494		hypothetical protein	Core	11	FRAN031_00324	FRAN037_00325	FRAN244_00323	FRAN249_00323	FRAN250_00315	FRAN251_00319	FRAN253_00323	FRAN254_00337	FRAN255_00336	FRAN256_00328	SchuS4_00324
yidC		Membrane protein insertase YidC	Core	11	FRAN031_00261	FRAN037_00262	FRAN244_00260	FRAN249_00260	FRAN250_00255	FRAN251_00257	FRAN253_00260	FRAN254_00270	FRAN255_00270	FRAN256_00266	SchuS4_00261
rluB		Ribosomal large subunit pseudouridine synthase B	Core	11	FRAN031_01195	FRAN037_01191	FRAN244_01186	FRAN249_01186	FRAN250_01183	FRAN251_01188	FRAN253_01188	FRAN254_01275	FRAN255_01240	FRAN256_01215	SchuS4_01187
group_1497		hypothetical protein	Core	11	FRAN031_00709	FRAN037_00711	FRAN244_00708	FRAN249_00708	FRAN250_00700	FRAN251_00705	FRAN253_00707	FRAN254_00744	FRAN255_00739	FRAN256_00725	SchuS4_00709
murD		UDP-N-acetylmuramoylalanine--D-glutamate ligase	Core	11	FRAN031_00501	FRAN037_00502	FRAN244_00501	FRAN249_00501	FRAN250_00492	FRAN251_00497	FRAN253_00500	FRAN254_00530	FRAN255_00520	FRAN256_00510	SchuS4_00502
alaS		Alanine--tRNA ligase	Core	11	FRAN031_01243	FRAN037_01239	FRAN244_01234	FRAN249_01234	FRAN250_01231	FRAN251_01236	FRAN253_01236	FRAN254_01328	FRAN255_01290	FRAN256_01263	SchuS4_01235
group_15		hypothetical protein	Core	11	FRAN031_01224 FRAN031_01225 FRAN031_01226	FRAN037_01220 FRAN037_01221 FRAN037_01222	FRAN244_01215 FRAN244_01216 FRAN244_01217	FRAN249_01215 FRAN249_01216 FRAN249_01217	FRAN250_01212 FRAN250_01213 FRAN250_01214	FRAN251_01217 FRAN251_01218 FRAN251_01219	FRAN253_01217 FRAN253_01218 FRAN253_01219	FRAN254_01309 FRAN254_01310	FRAN255_01270 FRAN255_01271	FRAN256_01245 FRAN256_01246	SchuS4_01216 SchuS4_01217 SchuS4_01218
group_150		hypothetical protein	Core	11	FRAN031_00964	FRAN037_00962	FRAN244_00959	FRAN249_00959	FRAN250_00952	FRAN251_00958	FRAN253_00959	FRAN254_01024	FRAN255_00996 FRAN255_00995	FRAN256_00975 FRAN256_00976	SchuS4_00960
aatA		Aspartate/prephenate aminotransferase	Core	11	FRAN031_01328	FRAN037_01324	FRAN244_01319	FRAN249_01319	FRAN250_01316	FRAN251_01322	FRAN253_01321	FRAN254_01423	FRAN255_01381	FRAN256_01352	SchuS4_01320
pgk		Phosphoglycerate kinase	Core	11	FRAN031_01568	FRAN037_01565	FRAN244_01557	FRAN249_01558	FRAN250_01558	FRAN251_01562	FRAN253_01561	FRAN254_01686	FRAN255_01628	FRAN256_01604	SchuS4_01558
group_1502		hypothetical protein	Core	11	FRAN031_01615	FRAN037_01612	FRAN244_01603	FRAN249_01604	FRAN250_01604	FRAN251_01608	FRAN253_01607	FRAN254_01733	FRAN255_01674	FRAN256_01653	SchuS4_01604
ubiE		Ubiquinone/menaquinone biosynthesis C-methyltransferase UbiE	Core	11	FRAN031_01485	FRAN037_01482	FRAN244_01476	FRAN249_01476	FRAN250_01475	FRAN251_01479	FRAN253_01480	FRAN254_01599	FRAN255_01545	FRAN256_01517	SchuS4_01476
selO		Protein adenylyltransferase SelO	Core	11	FRAN031_00668	FRAN037_00670	FRAN244_00668	FRAN249_00668	FRAN250_00660	FRAN251_00665	FRAN253_00667	FRAN254_00702	FRAN255_00696	FRAN256_00683	SchuS4_00669
yohD		Inner membrane protein YohD	Core	11	FRAN031_00992	FRAN037_00990	FRAN244_00987	FRAN249_00987	FRAN250_00980	FRAN251_00986	FRAN253_00987	FRAN254_01052	FRAN255_01025	FRAN256_01004	SchuS4_00988
atpA		ATP synthase subunit alpha	Core	11	FRAN031_00068	FRAN037_00068	FRAN244_00067	FRAN249_00067	FRAN250_00062	FRAN251_00067	FRAN253_00067	FRAN254_00070	FRAN255_00070	FRAN256_00069	SchuS4_00067
group_1507		hypothetical protein	Core	11	FRAN031_00331	FRAN037_00332	FRAN244_00330	FRAN249_00330	FRAN250_00322	FRAN251_00326	FRAN253_00330	FRAN254_00344	FRAN255_00343	FRAN256_00335	SchuS4_00331
gcvPA		putative glycine dehydrogenase (decarboxylating) subunit 1	Core	11	FRAN031_00453	FRAN037_00454	FRAN244_00452	FRAN249_00452	FRAN250_00444	FRAN251_00449	FRAN253_00452	FRAN254_00471	FRAN255_00469	FRAN256_00464	SchuS4_00453
ubiC		Chorismate pyruvate-lyase	Core	11	FRAN031_00972	FRAN037_00970	FRAN244_00967	FRAN249_00967	FRAN250_00960	FRAN251_00966	FRAN253_00967	FRAN254_01032	FRAN255_01004	FRAN256_00984	SchuS4_00968
group_151		hypothetical protein	Core	11	FRAN031_00966 FRAN031_00967	FRAN037_00964 FRAN037_00965	FRAN244_00961 FRAN244_00962	FRAN249_00961 FRAN249_00962	FRAN250_00954 FRAN250_00955	FRAN251_00960 FRAN251_00961	FRAN253_00961 FRAN253_00962	FRAN254_01026 FRAN254_01027	FRAN255_00998	FRAN256_00978 FRAN256_00979	SchuS4_00962 SchuS4_00963
egtC		Gamma-glutamyl-hercynylcysteine sulfoxide hydrolase	Core	11	FRAN031_01329	FRAN037_01325	FRAN244_01320	FRAN249_01320	FRAN250_01317	FRAN251_01323	FRAN253_01322	FRAN254_01424	FRAN255_01382	FRAN256_01353	SchuS4_01321
mutL		DNA mismatch repair protein MutL	Core	11	FRAN031_00537	FRAN037_00538	FRAN244_00537	FRAN249_00537	FRAN250_00529	FRAN251_00534	FRAN253_00536	FRAN254_00568	FRAN255_00557	FRAN256_00550	SchuS4_00538
malQ		4-alpha-glucanotransferase	Core	11	FRAN031_00462	FRAN037_00463	FRAN244_00462	FRAN249_00462	FRAN250_00453	FRAN251_00458	FRAN253_00461	FRAN254_00485	FRAN255_00478	FRAN256_00473	SchuS4_00463
group_1513		hypothetical protein	Core	11	FRAN031_00320	FRAN037_00321	FRAN244_00319	FRAN249_00319	FRAN250_00311	FRAN251_00315	FRAN253_00319	FRAN254_00333	FRAN255_00332	FRAN256_00324	SchuS4_00320
cbbZC		Phosphoglycolate phosphatase, chromosomal	Core	11	FRAN031_00543	FRAN037_00544	FRAN244_00543	FRAN249_00543	FRAN250_00535	FRAN251_00540	FRAN253_00542	FRAN254_00574	FRAN255_00565	FRAN256_00556	SchuS4_00544
rplK		50S ribosomal protein L11	Core	11	FRAN031_00158	FRAN037_00158	FRAN244_00157	FRAN249_00157	FRAN250_00152	FRAN251_00154	FRAN253_00157	FRAN254_00162	FRAN255_00165	FRAN256_00166	SchuS4_00157
yadH		Inner membrane transport permease YadH	Core	11	FRAN031_01648	FRAN037_01644	FRAN244_01635	FRAN249_01636	FRAN250_01636	FRAN251_01640	FRAN253_01639	FRAN254_01767	FRAN255_01708	FRAN256_01690	SchuS4_01636
fadE		Acyl-coenzyme A dehydrogenase	Core	11	FRAN031_01753	FRAN037_01749	FRAN244_01739	FRAN249_01740	FRAN250_01740	FRAN251_01745	FRAN253_01743	FRAN254_01888	FRAN255_01812	FRAN256_01803	SchuS4_01740
group_1518		hypothetical protein	Core	11	FRAN031_01543	FRAN037_01538 FRAN037_01966	FRAN244_01532 FRAN244_01955	FRAN249_01532 FRAN249_01957	FRAN250_01533 FRAN250_01957	FRAN251_01535 FRAN251_01956	FRAN253_01536 FRAN253_01960	FRAN254_01661 FRAN254_02118	FRAN255_01603 FRAN255_02030	FRAN256_01578 FRAN256_02020	SchuS4_01533 SchuS4_01957
lpxP_2		Lipid A biosynthesis palmitoleoyltransferase	Core	11	FRAN031_00260	FRAN037_00261	FRAN244_00259	FRAN249_00259	FRAN250_00254	FRAN251_00256	FRAN253_00259	FRAN254_00269	FRAN255_00269	FRAN256_00265	SchuS4_00260
group_152		hypothetical protein	Core	11	FRAN031_00994	FRAN037_00993 FRAN037_00992	FRAN244_00989	FRAN249_00989	FRAN250_00983 FRAN250_00982	FRAN251_00988	FRAN253_00990 FRAN253_00989	FRAN254_01055 FRAN254_01054	FRAN255_01027	FRAN256_01006	SchuS4_00990
group_1520		hypothetical protein	Core	11	FRAN031_00828	FRAN037_00829	FRAN244_00826	FRAN249_00826	FRAN250_00819	FRAN251_00825	FRAN253_00825	FRAN254_00877	FRAN255_00859	FRAN256_00844	SchuS4_00827
bamA		Outer membrane protein assembly factor BamA	Core	11	FRAN031_01809	FRAN037_01804	FRAN244_01794	FRAN249_01795	FRAN250_01795	FRAN251_01800	FRAN253_01798	FRAN254_01951	FRAN255_01866	FRAN256_01855	SchuS4_01795
group_1522		hypothetical protein	Core	11	FRAN031_01389	FRAN037_01385	FRAN244_01380	FRAN249_01380	FRAN250_01377	FRAN251_01383	FRAN253_01383	FRAN254_01492	FRAN255_01445	FRAN256_01410	SchuS4_01381
dnaQ		DNA polymerase III subunit epsilon	Core	11	FRAN031_00611	FRAN037_00613	FRAN244_00611	FRAN249_00611	FRAN250_00603	FRAN251_00608	FRAN253_00610	FRAN254_00643	FRAN255_00630	FRAN256_00624	SchuS4_00612
arpC		Antibiotic efflux pump outer membrane protein ArpC	Core	11	FRAN031_01433	FRAN037_01430	FRAN244_01424	FRAN249_01424	FRAN250_01422	FRAN251_01427	FRAN253_01428	FRAN254_01543	FRAN255_01492	FRAN256_01464	SchuS4_01425
cyoC		Cytochrome bo(3) ubiquinol oxidase subunit 3	Core	11	FRAN031_00316	FRAN037_00317	FRAN244_00315	FRAN249_00315	FRAN250_00307	FRAN251_00311	FRAN253_00315	FRAN254_00329	FRAN255_00328	FRAN256_00320	SchuS4_00316
cca		Multifunctional CCA protein	Core	11	FRAN031_00120	FRAN037_00120	FRAN244_00119	FRAN249_00119	FRAN250_00114	FRAN251_00116	FRAN253_00119	FRAN254_00120	FRAN255_00125	FRAN256_00125	SchuS4_00119
pfs		Aminodeoxyfutalosine nucleosidase	Core	11	FRAN031_00440	FRAN037_00441	FRAN244_00439	FRAN249_00439	FRAN250_00431	FRAN251_00436	FRAN253_00439	FRAN254_00458	FRAN255_00456	FRAN256_00450	SchuS4_00440
group_1528		dITP/XTP pyrophosphatase	Core	11	FRAN031_01794	FRAN037_01789	FRAN244_01779	FRAN249_01780	FRAN250_01780	FRAN251_01785	FRAN253_01783	FRAN254_01934	FRAN255_01851	FRAN256_01840	SchuS4_01780
group_1529		hypothetical protein	Core	11	FRAN031_01544	FRAN037_01539 FRAN037_01967	FRAN244_01533 FRAN244_01956	FRAN249_01533 FRAN249_01958	FRAN250_01534 FRAN250_01958	FRAN251_01536 FRAN251_01957	FRAN253_01537 FRAN253_01961	FRAN254_01662 FRAN254_02119	FRAN255_01604 FRAN255_02031	FRAN256_01579 FRAN256_02021	SchuS4_01534 SchuS4_01958
flhA		S-(hydroxymethyl)glutathione dehydrogenase	Core	11	FRAN031_01001	FRAN037_01000	FRAN244_00996	FRAN249_00996	FRAN250_00990	FRAN251_00995	FRAN253_00997	FRAN254_01062	FRAN255_01034 FRAN255_01035	FRAN256_01013	SchuS4_00997
murC		UDP-N-acetylmuramate--L-alanine ligase	Core	11	FRAN031_00266	FRAN037_00267	FRAN244_00265	FRAN249_00265	FRAN250_00259	FRAN251_00261	FRAN253_00265	FRAN254_00275	FRAN255_00275	FRAN256_00271	SchuS4_00266
trmJ		tRNA (cytidine/uridine-2'-O-)-methyltransferase TrmJ	Core	11	FRAN031_01458	FRAN037_01455	FRAN244_01449	FRAN249_01449	FRAN250_01448	FRAN251_01452	FRAN253_01453	FRAN254_01569	FRAN255_01517	FRAN256_01490	SchuS4_01450
queA		S-adenosylmethionine:tRNA ribosyltransferase-isomerase	Core	11	FRAN031_01388	FRAN037_01384	FRAN244_01379	FRAN249_01379	FRAN250_01376	FRAN251_01382	FRAN253_01382	FRAN254_01491	FRAN255_01444	FRAN256_01409	SchuS4_01380
tpiA		Triosephosphate isomerase	Core	11	FRAN031_00085	FRAN037_00085	FRAN244_00084	FRAN249_00084	FRAN250_00079	FRAN251_00084	FRAN253_00084	FRAN254_00087	FRAN255_00087	FRAN256_00086	SchuS4_00084
purL		Phosphoribosylformylglycinamidine synthase	Core	11	FRAN031_01963	FRAN037_01988	FRAN244_01978	FRAN249_01979	FRAN250_01979	FRAN251_01978	FRAN253_01982	FRAN254_02140	FRAN255_02052	FRAN256_02044	SchuS4_01979
bioA		Adenosylmethionine-8-amino-7-oxononanoate aminotransferase	Core	11	FRAN031_01061	FRAN037_01059	FRAN244_01054	FRAN249_01054	FRAN250_01050	FRAN251_01055	FRAN253_01056	FRAN254_01128	FRAN255_01093	FRAN256_01073	SchuS4_01055
group_1537		hypothetical protein	Core	11	FRAN031_00017	FRAN037_00016	FRAN244_00016	FRAN249_00016	FRAN250_00011	FRAN251_00016	FRAN253_00016	FRAN254_00016	FRAN255_00017	FRAN256_00018	SchuS4_00016
ispG		4-hydroxy-3-methylbut-2-en-1-yl diphosphate synthase (flavodoxin)	Core	11	FRAN031_00681	FRAN037_00683	FRAN244_00681	FRAN249_00681	FRAN250_00673	FRAN251_00678	FRAN253_00680	FRAN254_00715	FRAN255_00709	FRAN256_00695	SchuS4_00682
group_1539		hypothetical protein	Core	11	FRAN031_00821	FRAN037_00822	FRAN244_00819	FRAN249_00819	FRAN250_00812	FRAN251_00818	FRAN253_00818	FRAN254_00870	FRAN255_00851	FRAN256_00838	SchuS4_00820
birA_2		Bifunctional ligase/repressor BirA	Core	11	FRAN031_01055 FRAN031_01056	FRAN037_01053 FRAN037_01054	FRAN244_01048 FRAN244_01049	FRAN249_01048 FRAN249_01049	FRAN250_01044 FRAN250_01045	FRAN251_01049 FRAN251_01050	FRAN253_01050 FRAN253_01051	FRAN254_01122 FRAN254_01123	FRAN255_01088	FRAN256_01067 FRAN256_01068	SchuS4_01049 SchuS4_01050
valS		Valine--tRNA ligase	Core	11	FRAN031_00333	FRAN037_00334	FRAN244_00332	FRAN249_00332	FRAN250_00324	FRAN251_00328	FRAN253_00332	FRAN254_00346	FRAN255_00345	FRAN256_00337	SchuS4_00333
spuE		Spermidine-binding periplasmic protein SpuE	Core	11	FRAN031_00532	FRAN037_00533	FRAN244_00532	FRAN249_00532	FRAN250_00524	FRAN251_00529	FRAN253_00531	FRAN254_00563	FRAN255_00551	FRAN256_00545	SchuS4_00533
sdaC_2		Serine transporter	Core	11	FRAN031_01921	FRAN037_01916	FRAN244_01907	FRAN249_01908	FRAN250_01908	FRAN251_01913	FRAN253_01912	FRAN254_02069	FRAN255_01982	FRAN256_01971	SchuS4_01909
ubiH		2-octaprenyl-6-methoxyphenol hydroxylase	Core	11	FRAN031_01391	FRAN037_01387	FRAN244_01382	FRAN249_01382	FRAN250_01379	FRAN251_01385	FRAN253_01385	FRAN254_01494	FRAN255_01447	FRAN256_01412	SchuS4_01383
rplX		50S ribosomal protein L24	Core	11	FRAN031_00371	FRAN037_00372	FRAN244_00370	FRAN249_00370	FRAN250_00362	FRAN251_00366	FRAN253_00370	FRAN254_00385	FRAN255_00384	FRAN256_00378	SchuS4_00371
rph		Ribonuclease PH	Core	11	FRAN031_00973	FRAN037_00971	FRAN244_00968	FRAN249_00968	FRAN250_00961	FRAN251_00967	FRAN253_00968	FRAN254_01033	FRAN255_01005	FRAN256_00985	SchuS4_00969
capB		Capsule biosynthesis protein CapB	Core	11	FRAN031_00911	FRAN037_00911	FRAN244_00908	FRAN249_00908	FRAN250_00901	FRAN251_00907	FRAN253_00908	FRAN254_00970	FRAN255_00944	FRAN256_00927	SchuS4_00909
aroC		Chorismate synthase	Core	11	FRAN031_00993	FRAN037_00991	FRAN244_00988	FRAN249_00988	FRAN250_00981	FRAN251_00987	FRAN253_00988	FRAN254_01053	FRAN255_01026	FRAN256_01005	SchuS4_00989
nuoM		NADH-quinone oxidoreductase subunit M	Core	11	FRAN031_00046	FRAN037_00046	FRAN244_00045	FRAN249_00045	FRAN250_00040	FRAN251_00045	FRAN253_00045	FRAN254_00047	FRAN255_00049	FRAN256_00048	SchuS4_00045
arnC_2		Undecaprenyl-phosphate 4-deoxy-4-formamido-L-arabinose transferase	Core	11	FRAN031_00899	FRAN037_00899	FRAN244_00896	FRAN249_00896	FRAN250_00889	FRAN251_00895	FRAN253_00896	FRAN254_00957	FRAN255_00932	FRAN256_00915	SchuS4_00897
garB		Glutathione amide reductase	Core	11	FRAN031_01081	FRAN037_01079	FRAN244_01074	FRAN249_01074	FRAN250_01070	FRAN251_01075	FRAN253_01076	FRAN254_01149 FRAN254_01150 FRAN254_01151	FRAN255_01117	FRAN256_01095	SchuS4_01075
ansA_2		L-asparaginase 1	Core	11	FRAN031_00662	FRAN037_00664	FRAN244_00662	FRAN249_00662	FRAN250_00654	FRAN251_00659	FRAN253_00661	FRAN254_00696	FRAN255_00690	FRAN256_00677	SchuS4_00663
tsaB		tRNA threonylcarbamoyladenosine biosynthesis protein TsaB	Core	11	FRAN031_01330	FRAN037_01326	FRAN244_01321	FRAN249_01321	FRAN250_01318	FRAN251_01324	FRAN253_01323	FRAN254_01425	FRAN255_01383	FRAN256_01354	SchuS4_01322
group_1552		hypothetical protein	Core	11	FRAN031_01966	FRAN037_01991	FRAN244_01981	FRAN249_01982	FRAN250_01982	FRAN251_01981	FRAN253_01985	FRAN254_02144	FRAN255_02056	FRAN256_02049	SchuS4_01982
group_1553		hypothetical protein	Core	11	FRAN031_00872	FRAN037_00873	FRAN244_00870	FRAN249_00870	FRAN250_00863	FRAN251_00869	FRAN253_00869	FRAN254_00924	FRAN255_00904	FRAN256_00887	SchuS4_00871
cphB		Cyanophycinase	Core	11	FRAN031_00903	FRAN037_00903	FRAN244_00900	FRAN249_00900	FRAN250_00893	FRAN251_00899	FRAN253_00900	FRAN254_00961	FRAN255_00936	FRAN256_00919	SchuS4_00901
pnp		Polyribonucleotide nucleotidyltransferase	Core	11	FRAN031_00784	FRAN037_00785	FRAN244_00782	FRAN249_00782	FRAN250_00775	FRAN251_00780	FRAN253_00781	FRAN254_00830	FRAN255_00814	FRAN256_00798	SchuS4_00783
lptE		LPS-assembly lipoprotein LptE	Core	11	FRAN031_01119	FRAN037_01117	FRAN244_01112	FRAN249_01112	FRAN250_01109	FRAN251_01114	FRAN253_01114	FRAN254_01193	FRAN255_01158	FRAN256_01142	SchuS4_01113
ygfZ		tRNA-modifying protein YgfZ	Core	11	FRAN031_01235	FRAN037_01231	FRAN244_01226	FRAN249_01226	FRAN250_01223	FRAN251_01228	FRAN253_01228	FRAN254_01320	FRAN255_01281	FRAN256_01255	SchuS4_01227
group_1558		hypothetical protein	Core	11	FRAN031_00750	FRAN037_00751	FRAN244_00748	FRAN249_00748	FRAN250_00740	FRAN251_00745	FRAN253_00747	FRAN254_00789	FRAN255_00776	FRAN256_00762	SchuS4_00749
group_1559		hypothetical protein	Core	11	FRAN031_01128	FRAN037_01125	FRAN244_01120	FRAN249_01120	FRAN250_01117	FRAN251_01122	FRAN253_01122	FRAN254_01202	FRAN255_01167	FRAN256_01151	SchuS4_01121
group_156		hypothetical protein	Core	11	FRAN031_01083	FRAN037_01081	FRAN244_01076	FRAN249_01076	FRAN250_01072	FRAN251_01077	FRAN253_01078	FRAN254_01153	FRAN255_01119	FRAN256_01097 FRAN256_01098	SchuS4_01077
group_1560		hypothetical protein	Core	11	FRAN031_01318	FRAN037_01314	FRAN244_01309	FRAN249_01309	FRAN250_01306	FRAN251_01312	FRAN253_01311	FRAN254_01411	FRAN255_01370	FRAN256_01340	SchuS4_01310
group_1561		hypothetical protein	Core	11	FRAN031_01229	FRAN037_01225	FRAN244_01220	FRAN249_01220	FRAN250_01217	FRAN251_01222	FRAN253_01222	FRAN254_01313	FRAN255_01275	FRAN256_01249	SchuS4_01221
fabF		3-oxoacyl-[acyl-carrier-protein] synthase 2	Core	11	FRAN031_01578	FRAN037_01575	FRAN244_01567	FRAN249_01568	FRAN250_01568	FRAN251_01572	FRAN253_01571	FRAN254_01696	FRAN255_01638	FRAN256_01614	SchuS4_01568
group_1563		hypothetical protein	Core	11	FRAN031_00636	FRAN037_00638	FRAN244_00636	FRAN249_00636	FRAN250_00628	FRAN251_00633	FRAN253_00635	FRAN254_00669	FRAN255_00661	FRAN256_00649	SchuS4_00637
icd2		Isocitrate dehydrogenase [NADP] 2	Core	11	FRAN031_01750	FRAN037_01746	FRAN244_01736	FRAN249_01737	FRAN250_01737	FRAN251_01742	FRAN253_01740	FRAN254_01885	FRAN255_01809	FRAN256_01799	SchuS4_01737
group_1565		hypothetical protein	Core	11	FRAN031_00637	FRAN037_00639	FRAN244_00637	FRAN249_00637	FRAN250_00629	FRAN251_00634	FRAN253_00636	FRAN254_00670	FRAN255_00662	FRAN256_00650	SchuS4_00638
epsF		Type II secretion system protein F	Core	11	FRAN031_01287	FRAN037_01283	FRAN244_01278	FRAN249_01278	FRAN250_01275	FRAN251_01280	FRAN253_01280	FRAN254_01378	FRAN255_01337	FRAN256_01308	SchuS4_01279
rsmI		Ribosomal RNA small subunit methyltransferase I	Core	11	FRAN031_00267	FRAN037_00268	FRAN244_00266	FRAN249_00266	FRAN250_00260	FRAN251_00262	FRAN253_00266	FRAN254_00276	FRAN255_00276	FRAN256_00272	SchuS4_00267
group_1568		hypothetical protein	Core	11	FRAN031_01038	FRAN037_01036	FRAN244_01032	FRAN249_01032	FRAN250_01027	FRAN251_01032	FRAN253_01033	FRAN254_01100	FRAN255_01070	FRAN256_01048	SchuS4_01033
group_1569		hypothetical protein	Core	11	FRAN031_01956	FRAN037_01951	FRAN244_01942	FRAN249_01943	FRAN250_01943	FRAN251_01948	FRAN253_01947	FRAN254_02105	FRAN255_02017	FRAN256_02007	SchuS4_01944
group_157		hypothetical protein	Core	11	FRAN031_01108	FRAN037_01106	FRAN244_01101	FRAN249_01101	FRAN250_01098	FRAN251_01103	FRAN253_01103	FRAN254_01178 FRAN254_01179	FRAN255_01144	FRAN256_01129	SchuS4_01102
tdh_1		L-threonine 3-dehydrogenase	Core	11	FRAN031_00800	FRAN037_00801	FRAN244_00798	FRAN249_00798	FRAN250_00791	FRAN251_00796	FRAN253_00797	FRAN254_00847	FRAN255_00829	FRAN256_00814	SchuS4_00799
topA		DNA topoisomerase 1	Core	11	FRAN031_01025	FRAN037_01023	FRAN244_01019	FRAN249_01019	FRAN250_01014	FRAN251_01019	FRAN253_01020	FRAN254_01087	FRAN255_01057	FRAN256_01035	SchuS4_01020
group_1572		Putative 3-methyladenine DNA glycosylase	Core	11	FRAN031_00749	FRAN037_00750	FRAN244_00747	FRAN249_00747	FRAN250_00739	FRAN251_00744	FRAN253_00746	FRAN254_00788	FRAN255_00775	FRAN256_00761	SchuS4_00748
pal_1		Peptidoglycan-associated lipoprotein	Core	11	FRAN031_00942	FRAN037_00940	FRAN244_00937	FRAN249_00937	FRAN250_00930	FRAN251_00936	FRAN253_00937	FRAN254_01001	FRAN255_00973	FRAN256_00952	SchuS4_00938
bcr_1		Bicyclomycin resistance protein	Core	11	FRAN031_00182	FRAN037_00182	FRAN244_00181	FRAN249_00181	FRAN250_00176	FRAN251_00178	FRAN253_00181	FRAN254_00186	FRAN255_00188	FRAN256_00190	SchuS4_00181
magA		Iron transporter MagA	Core	11	FRAN031_00752	FRAN037_00753	FRAN244_00750	FRAN249_00750	FRAN250_00742	FRAN251_00747	FRAN253_00749	FRAN254_00791	FRAN255_00778	FRAN256_00764	SchuS4_00751
group_1576		hypothetical protein	Core	11	FRAN031_00649	FRAN037_00651	FRAN244_00649	FRAN249_00649	FRAN250_00641	FRAN251_00646	FRAN253_00648	FRAN254_00682	FRAN255_00674	FRAN256_00663	SchuS4_00650
clpB		Chaperone protein ClpB	Core	11	FRAN031_02021	FRAN037_02025	FRAN244_02036	FRAN249_02037	FRAN250_02037	FRAN251_02036	FRAN253_02040	FRAN254_02201	FRAN255_02112	FRAN256_02102	SchuS4_02037
group_1578		hypothetical protein	Core	11	FRAN031_01728	FRAN037_01724	FRAN244_01714	FRAN249_01715	FRAN250_01715	FRAN251_01720	FRAN253_01718	FRAN254_01853	FRAN255_01788	FRAN256_01776	SchuS4_01715
group_1579		hypothetical protein	Core	11	FRAN031_01548	FRAN037_01543 FRAN037_01971	FRAN244_01537 FRAN244_01960	FRAN249_01537 FRAN249_01962	FRAN250_01538 FRAN250_01962	FRAN251_01540 FRAN251_01961	FRAN253_01541 FRAN253_01965	FRAN254_01666 FRAN254_02123	FRAN255_01608 FRAN255_02035	FRAN256_01583 FRAN256_02025	SchuS4_01538 SchuS4_01962
rocE		Amino-acid permease RocE	Core	11	FRAN031_01109	FRAN037_01107	FRAN244_01102	FRAN249_01102	FRAN250_01099	FRAN251_01104	FRAN253_01104	FRAN254_01180	FRAN255_01146 FRAN255_01145	FRAN256_01130	SchuS4_01103
fabD		Malonyl CoA-acyl carrier protein transacylase	Core	11	FRAN031_01575	FRAN037_01572	FRAN244_01564	FRAN249_01565	FRAN250_01565	FRAN251_01569	FRAN253_01568	FRAN254_01693	FRAN255_01635	FRAN256_01611	SchuS4_01565
group_1581		hypothetical protein	Core	11	FRAN031_01878	FRAN037_01873	FRAN244_01864	FRAN249_01865	FRAN250_01865	FRAN251_01870	FRAN253_01869	FRAN254_02023	FRAN255_01941	FRAN256_01928	SchuS4_01866
group_1582		hypothetical protein	Core	11	FRAN031_00032	FRAN037_00031	FRAN244_00031	FRAN249_00031	FRAN250_00026	FRAN251_00031	FRAN253_00031	FRAN254_00033	FRAN255_00035	FRAN256_00033	SchuS4_00031
cmk		Cytidylate kinase	Core	11	FRAN031_00623	FRAN037_00625	FRAN244_00623	FRAN249_00623	FRAN250_00615	FRAN251_00620	FRAN253_00622	FRAN254_00656	FRAN255_00647	FRAN256_00636	SchuS4_00624
aspS		Aspartate--tRNA(Asp/Asn) ligase	Core	11	FRAN031_00009	FRAN037_00008	FRAN244_00008	FRAN249_00008	FRAN250_00003	FRAN251_00008	FRAN253_00008	FRAN254_00008	FRAN255_00009	FRAN256_00010	SchuS4_00008
lipB		Octanoyltransferase	Core	11	FRAN031_01164	FRAN037_01161	FRAN244_01156	FRAN249_01156	FRAN250_01153	FRAN251_01158	FRAN253_01158	FRAN254_01241	FRAN255_01209	FRAN256_01185	SchuS4_01157
minC		Septum site-determining protein MinC	Core	11	FRAN031_01846	FRAN037_01841	FRAN244_01832	FRAN249_01833	FRAN250_01833	FRAN251_01838	FRAN253_01836	FRAN254_01991	FRAN255_01908	FRAN256_01894	SchuS4_01833
rplA		50S ribosomal protein L1	Core	11	FRAN031_00159	FRAN037_00159	FRAN244_00158	FRAN249_00158	FRAN250_00153	FRAN251_00155	FRAN253_00158	FRAN254_00163	FRAN255_00166	FRAN256_00167	SchuS4_00158
galK		Galactokinase	Core	11	FRAN031_01694	FRAN037_01691	FRAN244_01681	FRAN249_01682	FRAN250_01682	FRAN251_01686	FRAN253_01685	FRAN254_01817	FRAN255_01754	FRAN256_01742	SchuS4_01682
priA		Primosomal protein N'	Core	11	FRAN031_00240	FRAN037_00241	FRAN244_00239	FRAN249_00239	FRAN250_00234	FRAN251_00236	FRAN253_00239	FRAN254_00247	FRAN255_00247	FRAN256_00245	SchuS4_00240
group_159		hypothetical protein	Core	11	FRAN031_01138	FRAN037_01135	FRAN244_01130	FRAN249_01130	FRAN250_01127	FRAN251_01132	FRAN253_01132	FRAN254_01214	FRAN255_01178 FRAN255_01180	FRAN256_01159	SchuS4_01131
emrA		Colistin resistance protein EmrA	Core	11	FRAN031_01432	FRAN037_01429	FRAN244_01423	FRAN249_01423	FRAN250_01421	FRAN251_01426	FRAN253_01427	FRAN254_01542	FRAN255_01491	FRAN256_01463	SchuS4_01424
group_1591		hypothetical protein	Core	11	FRAN031_00759	FRAN037_00760	FRAN244_00757	FRAN249_00757	FRAN250_00749	FRAN251_00754	FRAN253_00756	FRAN254_00799	FRAN255_00786	FRAN256_00771	SchuS4_00758
tyrP_2		Tyrosine-specific transport protein	Core	11	FRAN031_01722	FRAN037_01719	FRAN244_01709	FRAN249_01710	FRAN250_01710	FRAN251_01715	FRAN253_01713	FRAN254_01848	FRAN255_01783	FRAN256_01771	SchuS4_01710
cbbA		Fructose-bisphosphate aldolase	Core	11	FRAN031_01566	FRAN037_01562	FRAN244_01555	FRAN249_01556	FRAN250_01556	FRAN251_01560	FRAN253_01559	FRAN254_01684	FRAN255_01626	FRAN256_01602	SchuS4_01556
group_1594		hypothetical protein	Core	11	FRAN031_01906	FRAN037_01901	FRAN244_01892	FRAN249_01893	FRAN250_01893	FRAN251_01898	FRAN253_01897	FRAN254_02052	FRAN255_01968	FRAN256_01956	SchuS4_01894
group_1595		hypothetical protein	Core	11	FRAN031_01826	FRAN037_01821	FRAN244_01811	FRAN249_01812	FRAN250_01812	FRAN251_01817	FRAN253_01815	FRAN254_01971	FRAN255_01884	FRAN256_01874	SchuS4_01812
group_1596		hypothetical protein	Core	11	FRAN031_00244	FRAN037_00245	FRAN244_00243	FRAN249_00243	FRAN250_00238	FRAN251_00240	FRAN253_00243	FRAN254_00251	FRAN255_00251	FRAN256_00249	SchuS4_00244
trpB_2		Tryptophan synthase beta chain	Core	11	FRAN031_02026	FRAN037_02020	FRAN244_02041	FRAN249_02042	FRAN250_02042	FRAN251_02041	FRAN253_02045	FRAN254_02206	FRAN255_02117	FRAN256_02107	SchuS4_02042
nusG		Transcription termination/antitermination protein NusG	Core	11	FRAN031_00157	FRAN037_00157	FRAN244_00156	FRAN249_00156	FRAN250_00151	FRAN251_00153	FRAN253_00156	FRAN254_00161	FRAN255_00164	FRAN256_00165	SchuS4_00156
dtpA_6		Dipeptide and tripeptide permease A	Core	11	FRAN031_01079	FRAN037_01077	FRAN244_01072	FRAN249_01072	FRAN250_01068	FRAN251_01073	FRAN253_01074	FRAN254_01147	FRAN255_01115	FRAN256_01093	SchuS4_01073
group_16		hypothetical protein	Core	11	FRAN031_01343 FRAN031_01344	FRAN037_01339 FRAN037_01340	FRAN244_01334 FRAN244_01335	FRAN249_01334 FRAN249_01335	FRAN250_01331 FRAN250_01332	FRAN251_01337 FRAN251_01338	FRAN253_01336 FRAN253_01337	FRAN254_01439 FRAN254_01440	FRAN255_01400	FRAN256_01367 FRAN256_01368	SchuS4_01335 SchuS4_01336
group_160		hypothetical protein	Core	11	FRAN031_01141	FRAN037_01138	FRAN244_01133	FRAN249_01133	FRAN250_01130	FRAN251_01135	FRAN253_01135	FRAN254_01217	FRAN255_01184 FRAN255_01185	FRAN256_01161	SchuS4_01134
group_1600		hypothetical protein	Core	11	FRAN031_01317	FRAN037_01313	FRAN244_01308	FRAN249_01308	FRAN250_01305	FRAN251_01311	FRAN253_01310	FRAN254_01410	FRAN255_01369	FRAN256_01339	SchuS4_01309
slt		Soluble lytic murein transglycosylase	Core	11	FRAN031_00443	FRAN037_00444	FRAN244_00442	FRAN249_00442	FRAN250_00434	FRAN251_00439	FRAN253_00442	FRAN254_00461	FRAN255_00459	FRAN256_00453	SchuS4_00443
rpoA_2		DNA-directed RNA polymerase subunit alpha	Core	11	FRAN031_01658	FRAN037_01654	FRAN244_01645	FRAN249_01646	FRAN250_01646	FRAN251_01650	FRAN253_01649	FRAN254_01777	FRAN255_01717	FRAN256_01701	SchuS4_01646
nagZ_1		Beta-hexosaminidase	Core	11	FRAN031_01049	FRAN037_01047	FRAN244_01042	FRAN249_01042	FRAN250_01038	FRAN251_01043	FRAN253_01044	FRAN254_01116	FRAN255_01081	FRAN256_01059	SchuS4_01043
group_1604		hypothetical protein	Core	11	FRAN031_01095	FRAN037_01093	FRAN244_01088	FRAN249_01088	FRAN250_01085	FRAN251_01090	FRAN253_01090	FRAN254_01165	FRAN255_01131	FRAN256_01113	SchuS4_01089
holA		DNA polymerase III subunit delta	Core	11	FRAN031_00218	FRAN037_00218	FRAN244_00217	FRAN249_00217	FRAN250_00212	FRAN251_00214	FRAN253_00217	FRAN254_00224	FRAN255_00226	FRAN256_00224	SchuS4_00217
rpsF		30S ribosomal protein S6	Core	11	FRAN031_01201	FRAN037_01197	FRAN244_01192	FRAN249_01192	FRAN250_01189	FRAN251_01194	FRAN253_01194	FRAN254_01282	FRAN255_01246	FRAN256_01221	SchuS4_01193
group_1607		hypothetical protein	Core	11	FRAN031_00437	FRAN037_00438	FRAN244_00436	FRAN249_00436	FRAN250_00428	FRAN251_00433	FRAN253_00436	FRAN254_00455	FRAN255_00453	FRAN256_00447	SchuS4_00437
group_1608		hypothetical protein	Core	11	FRAN031_00946	FRAN037_00944	FRAN244_00941	FRAN249_00941	FRAN250_00934	FRAN251_00940	FRAN253_00941	FRAN254_01005	FRAN255_00977	FRAN256_00956	SchuS4_00942
qseC		Sensor protein QseC	Core	11	FRAN031_00104	FRAN037_00104	FRAN244_00103	FRAN249_00103	FRAN250_00098	FRAN251_00103	FRAN253_00103	FRAN254_00105	FRAN255_00108	FRAN256_00106	SchuS4_00103
yveA_3		Aspartate-proton symporter	Core	11	FRAN031_01153	FRAN037_01150	FRAN244_01145	FRAN249_01145	FRAN250_01142	FRAN251_01147	FRAN253_01147	FRAN254_01230	FRAN255_01198 FRAN255_01197	FRAN256_01173	SchuS4_01146
nfnB		Nitroreductase NfnB	Core	11	FRAN031_01949	FRAN037_01944	FRAN244_01935	FRAN249_01936	FRAN250_01936	FRAN251_01941	FRAN253_01940	FRAN254_02098	FRAN255_02009	FRAN256_01999	SchuS4_01937
group_1611		hypothetical protein	Core	11	FRAN031_02012	FRAN037_02034	FRAN244_02027	FRAN249_02028	FRAN250_02028	FRAN251_02027	FRAN253_02031	FRAN254_02192	FRAN255_02104	FRAN256_02093	SchuS4_02028
ndk		Nucleoside diphosphate kinase	Core	11	FRAN031_00397	FRAN037_00414	FRAN244_00396	FRAN249_00396	FRAN250_00404	FRAN251_00409	FRAN253_00412	FRAN254_00428	FRAN255_00428	FRAN256_00421	SchuS4_00413
glpQ		Glycerophosphodiester phosphodiesterase	Core	11	FRAN031_00816	FRAN037_00817	FRAN244_00814	FRAN249_00814	FRAN250_00807	FRAN251_00813	FRAN253_00813	FRAN254_00864	FRAN255_00845	FRAN256_00831	SchuS4_00815
dgt		Deoxyguanosinetriphosphate triphosphohydrolase-like protein	Core	11	FRAN031_00808	FRAN037_00809	FRAN244_00806	FRAN249_00806	FRAN250_00799	FRAN251_00804	FRAN253_00805	FRAN254_00855	FRAN255_00837	FRAN256_00824	SchuS4_00807
group_1615		hypothetical protein	Core	11	FRAN031_00295	FRAN037_00296	FRAN244_00294	FRAN249_00294	FRAN250_00288	FRAN251_00290	FRAN253_00294	FRAN254_00308	FRAN255_00307	FRAN256_00300	SchuS4_00295
lemA		Protein LemA	Core	11	FRAN031_00978	FRAN037_00976	FRAN244_00973	FRAN249_00973	FRAN250_00966	FRAN251_00972	FRAN253_00973	FRAN254_01038	FRAN255_01010	FRAN256_00990	SchuS4_00974
recG		ATP-dependent DNA helicase RecG	Core	11	FRAN031_01843	FRAN037_01837	FRAN244_01828	FRAN249_01829	FRAN250_01829	FRAN251_01834	FRAN253_01832	FRAN254_01988	FRAN255_01904	FRAN256_01890	SchuS4_01829
group_1618		Isoaspartyl peptidase/L-asparaginase	Core	11	FRAN031_00904	FRAN037_00904	FRAN244_00901	FRAN249_00901	FRAN250_00894	FRAN251_00900	FRAN253_00901	FRAN254_00962	FRAN255_00937	FRAN256_00920	SchuS4_00902
ftsN		Cell division protein FtsN	Core	11	FRAN031_01612	FRAN037_01609	FRAN244_01600	FRAN249_01601	FRAN250_01601	FRAN251_01605	FRAN253_01604	FRAN254_01730	FRAN255_01671	FRAN256_01650	SchuS4_01601
dnaG		DNA primase	Core	11	FRAN031_01171	FRAN037_01168	FRAN244_01163	FRAN249_01163	FRAN250_01160	FRAN251_01165	FRAN253_01165	FRAN254_01249 FRAN254_01251 FRAN254_01250	FRAN255_01217	FRAN256_01192	SchuS4_01164
group_1620		hypothetical protein	Core	11	FRAN031_00028	FRAN037_00027	FRAN244_00027	FRAN249_00027	FRAN250_00022	FRAN251_00027	FRAN253_00027	FRAN254_00029	FRAN255_00031	FRAN256_00029	SchuS4_00027
group_1621		Nucleoid-associated protein	Core	11	FRAN031_00917	FRAN037_00916	FRAN244_00913	FRAN249_00913	FRAN250_00906	FRAN251_00912	FRAN253_00913	FRAN254_00976	FRAN255_00949	FRAN256_00932	SchuS4_00914
yajR		Inner membrane transport protein YajR	Core	11	FRAN031_00313	FRAN037_00314	FRAN244_00312	FRAN249_00312	FRAN250_00304	FRAN251_00308	FRAN253_00312	FRAN254_00326	FRAN255_00325	FRAN256_00317	SchuS4_00313
aroK		Shikimate kinase 1	Core	11	FRAN031_01315	FRAN037_01311	FRAN244_01306	FRAN249_01306	FRAN250_01303	FRAN251_01309	FRAN253_01308	FRAN254_01408	FRAN255_01367	FRAN256_01337	SchuS4_01307
proS		Proline--tRNA ligase	Core	11	FRAN031_01622	FRAN037_01619	FRAN244_01610	FRAN249_01611	FRAN250_01611	FRAN251_01615	FRAN253_01614	FRAN254_01741	FRAN255_01681	FRAN256_01661	SchuS4_01611
iscS		Cysteine desulfurase IscS	Core	11	FRAN031_01399	FRAN037_01395	FRAN244_01390	FRAN249_01390	FRAN250_01387	FRAN251_01393	FRAN253_01393	FRAN254_01502	FRAN255_01455	FRAN256_01421	SchuS4_01391
kimA		Potassium transporter KimA	Core	11	FRAN031_01975	FRAN037_02000	FRAN244_01990	FRAN249_01991	FRAN250_01991	FRAN251_01990	FRAN253_01994	FRAN254_02153	FRAN255_02066	FRAN256_02057	SchuS4_01991
uvrD		DNA helicase II	Core	11	FRAN031_00133	FRAN037_00133	FRAN244_00132	FRAN249_00132	FRAN250_00127	FRAN251_00129	FRAN253_00132	FRAN254_00135	FRAN255_00138	FRAN256_00138	SchuS4_00132
ribD		Riboflavin biosynthesis protein RibD	Core	11	FRAN031_01926	FRAN037_01921	FRAN244_01912	FRAN249_01913	FRAN250_01913	FRAN251_01918	FRAN253_01917	FRAN254_02074	FRAN255_01987	FRAN256_01976	SchuS4_01914
group_1629		hypothetical protein	Core	11	FRAN031_01411	FRAN037_01408	FRAN244_01402	FRAN249_01402	FRAN250_01399	FRAN251_01405	FRAN253_01405	FRAN254_01516	FRAN255_01468	FRAN256_01437	SchuS4_01403
group_163		hypothetical protein	Core	11	FRAN031_01213	FRAN037_01209	FRAN244_01204	FRAN249_01204	FRAN250_01201	FRAN251_01206	FRAN253_01206	FRAN254_01295 FRAN254_01297 FRAN254_01296	FRAN255_01258	FRAN256_01232	SchuS4_01205
pyrD		Dihydroorotate dehydrogenase	Core	11	FRAN031_01897	FRAN037_01892	FRAN244_01883	FRAN249_01884	FRAN250_01884	FRAN251_01889	FRAN253_01888	FRAN254_02043	FRAN255_01960	FRAN256_01947	SchuS4_01885
rsmG		Ribosomal RNA small subunit methyltransferase G	Core	11	FRAN031_01945	FRAN037_01940	FRAN244_01931	FRAN249_01932	FRAN250_01932	FRAN251_01937	FRAN253_01936	FRAN254_02093	FRAN255_02005	FRAN256_01995	SchuS4_01933
nuoD		NADH-quinone oxidoreductase subunit D	Core	11	FRAN031_00037	FRAN037_00036	FRAN244_00036	FRAN249_00036	FRAN250_00031	FRAN251_00036	FRAN253_00036	FRAN254_00038	FRAN255_00040	FRAN256_00038	SchuS4_00036
metN		Methionine import ATP-binding protein MetN	Core	11	FRAN031_01277	FRAN037_01273	FRAN244_01268	FRAN249_01268	FRAN250_01265	FRAN251_01270	FRAN253_01270	FRAN254_01366	FRAN255_01325	FRAN256_01297	SchuS4_01269
mngA		PTS system 2-O-alpha-mannosyl-D-glycerate-specific EIIABC component	Core	11	FRAN031_01459	FRAN037_01456	FRAN244_01450	FRAN249_01450	FRAN250_01449	FRAN251_01453	FRAN253_01454	FRAN254_01570	FRAN255_01518	FRAN256_01491	SchuS4_01451
Vejahgd		3,6-anhydro-alpha-L-galactose dehydrogenase	Core	11	FRAN031_00616	FRAN037_00618	FRAN244_00616	FRAN249_00616	FRAN250_00608	FRAN251_00613	FRAN253_00615	FRAN254_00649	FRAN255_00637	FRAN256_00629	SchuS4_00617
panC		Pantothenate synthetase	Core	11	FRAN031_01593	FRAN037_01591	FRAN244_01582	FRAN249_01583	FRAN250_01583	FRAN251_01587	FRAN253_01586	FRAN254_01711	FRAN255_01654	FRAN256_01631	SchuS4_01583
blc		Outer membrane lipoprotein Blc	Core	11	FRAN031_00219	FRAN037_00219	FRAN244_00218	FRAN249_00218	FRAN250_00213	FRAN251_00215	FRAN253_00218	FRAN254_00225	FRAN255_00227	FRAN256_00225	SchuS4_00218
menF		Isochorismate synthase MenF	Core	11	FRAN031_01068	FRAN037_01066	FRAN244_01061	FRAN249_01061	FRAN250_01057	FRAN251_01062	FRAN253_01063	FRAN254_01135	FRAN255_01103	FRAN256_01080	SchuS4_01062
secA		Protein translocase subunit SecA	Core	11	FRAN031_00865	FRAN037_00866	FRAN244_00863	FRAN249_00863	FRAN250_00856	FRAN251_00862	FRAN253_00862	FRAN254_00917	FRAN255_00897	FRAN256_00881	SchuS4_00864
group_164		hypothetical protein	Core	11	FRAN031_01227	FRAN037_01223	FRAN244_01218	FRAN249_01218	FRAN250_01215	FRAN251_01220	FRAN253_01220	FRAN254_01311	FRAN255_01273 FRAN255_01272	FRAN256_01247	SchuS4_01219
group_1640		hypothetical protein	Core	11	FRAN031_00989	FRAN037_00987	FRAN244_00984	FRAN249_00984	FRAN250_00977	FRAN251_00983	FRAN253_00984	FRAN254_01049	FRAN255_01022	FRAN256_01001	SchuS4_00985
group_1641		hypothetical protein	Core	11	FRAN031_01552	FRAN037_01548 FRAN037_01975	FRAN244_01541 FRAN244_01965	FRAN249_01541 FRAN249_01966	FRAN250_01542 FRAN250_01966	FRAN251_01545 FRAN251_01966	FRAN253_01545 FRAN253_01969	FRAN254_01670 FRAN254_02127	FRAN255_01612 FRAN255_02039	FRAN256_01587 FRAN256_02029	SchuS4_01542 SchuS4_01966
purA		Adenylosuccinate synthetase	Core	11	FRAN031_00227	FRAN037_00227	FRAN244_00226	FRAN249_00226	FRAN250_00221	FRAN251_00223	FRAN253_00226	FRAN254_00234	FRAN255_00234	FRAN256_00233	SchuS4_00226
group_1643		hypothetical protein	Core	11	FRAN031_00891	FRAN037_00891	FRAN244_00888	FRAN249_00888	FRAN250_00881	FRAN251_00887	FRAN253_00887	FRAN254_00945	FRAN255_00924	FRAN256_00906	SchuS4_00889
group_1644		hypothetical protein	Core	11	FRAN031_01880	FRAN037_01875	FRAN244_01866	FRAN249_01867	FRAN250_01867	FRAN251_01872	FRAN253_01871	FRAN254_02025	FRAN255_01943	FRAN256_01930	SchuS4_01868
pcm		Protein-L-isoaspartate O-methyltransferase	Core	11	FRAN031_01968	FRAN037_01993	FRAN244_01983	FRAN249_01984	FRAN250_01984	FRAN251_01983	FRAN253_01987	FRAN254_02146	FRAN255_02058	FRAN256_02051	SchuS4_01984
group_1646		hypothetical protein	Core	11	FRAN031_00435	FRAN037_00436	FRAN244_00434	FRAN249_00434	FRAN250_00426	FRAN251_00431	FRAN253_00434	FRAN254_00453	FRAN255_00451	FRAN256_00445	SchuS4_00435
group_1647		hypothetical protein	Core	11	FRAN031_01542	FRAN037_01537	FRAN244_01531 FRAN244_01954	FRAN249_01531 FRAN249_01956	FRAN250_01532 FRAN250_01956	FRAN251_01534 FRAN251_01955	FRAN253_01535 FRAN253_01959	FRAN254_01660 FRAN254_02117	FRAN255_01602 FRAN255_02029	FRAN256_01577 FRAN256_02019	SchuS4_01532 SchuS4_01956
tktA		Transketolase 1	Core	11	FRAN031_01570	FRAN037_01567	FRAN244_01559	FRAN249_01560	FRAN250_01560	FRAN251_01564	FRAN253_01563	FRAN254_01688	FRAN255_01630	FRAN256_01606	SchuS4_01560
pyrE		Orotate phosphoribosyltransferase	Core	11	FRAN031_00483	FRAN037_00484	FRAN244_00483	FRAN249_00483	FRAN250_00474	FRAN251_00479	FRAN253_00482	FRAN254_00506	FRAN255_00503	FRAN256_00492	SchuS4_00484
queG_2		Epoxyqueuosine reductase	Core	11	FRAN031_01250	FRAN037_01246	FRAN244_01241	FRAN249_01241	FRAN250_01238	FRAN251_01243	FRAN253_01243	FRAN254_01336 FRAN254_01335	FRAN255_01298	FRAN256_01269	SchuS4_01242
rsmE		Ribosomal RNA small subunit methyltransferase E	Core	11	FRAN031_01427	FRAN037_01424	FRAN244_01418	FRAN249_01418	FRAN250_01415	FRAN251_01421	FRAN253_01421	FRAN254_01536	FRAN255_01486	FRAN256_01457	SchuS4_01419
outO		Type 4 prepilin-like proteins leader peptide-processing enzyme	Core	11	FRAN031_00766	FRAN037_00767	FRAN244_00764	FRAN249_00764	FRAN250_00757	FRAN251_00762	FRAN253_00763	FRAN254_00806	FRAN255_00794	FRAN256_00778	SchuS4_00765
hemE		Uroporphyrinogen decarboxylase	Core	11	FRAN031_00052	FRAN037_00052	FRAN244_00051	FRAN249_00051	FRAN250_00046	FRAN251_00051	FRAN253_00051	FRAN254_00053	FRAN255_00054	FRAN256_00053	SchuS4_00051
group_1653		hypothetical protein	Core	11	FRAN031_01761	FRAN037_01757	FRAN244_01747	FRAN249_01748	FRAN250_01748	FRAN251_01753	FRAN253_01751	FRAN254_01898	FRAN255_01818	FRAN256_01810	SchuS4_01748
group_1654		hypothetical protein	Core	11	FRAN031_00062	FRAN037_00062	FRAN244_00061	FRAN249_00061	FRAN250_00056	FRAN251_00061	FRAN253_00061	FRAN254_00064	FRAN255_00064	FRAN256_00063	SchuS4_00061
aroE_2		Shikimate dehydrogenase (NADP(+))	Core	11	FRAN031_00455	FRAN037_00456	FRAN244_00454	FRAN249_00454	FRAN250_00446	FRAN251_00451	FRAN253_00454	FRAN254_00473	FRAN255_00471	FRAN256_00466	SchuS4_00455
lpxD_2		UDP-3-O-(3-hydroxymyristoyl)glucosamine N-acyltransferase	Core	11	FRAN031_01807	FRAN037_01802	FRAN244_01792	FRAN249_01793	FRAN250_01793	FRAN251_01798	FRAN253_01796	FRAN254_01949	FRAN255_01864	FRAN256_01853	SchuS4_01793
group_1657		hypothetical protein	Core	11	FRAN031_00622	FRAN037_00624	FRAN244_00622	FRAN249_00622	FRAN250_00614	FRAN251_00619	FRAN253_00621	FRAN254_00655	FRAN255_00646	FRAN256_00635	SchuS4_00623
coq7		3-demethoxyubiquinol 3-hydroxylase	Core	11	FRAN031_00599	FRAN037_00601	FRAN244_00599	FRAN249_00599	FRAN250_00591	FRAN251_00596	FRAN253_00598	FRAN254_00631	FRAN255_00618	FRAN256_00612	SchuS4_00600
group_1659		hypothetical protein	Core	11	FRAN031_01497	FRAN037_01494	FRAN244_01488	FRAN249_01488	FRAN250_01487	FRAN251_01491	FRAN253_01492	FRAN254_01612	FRAN255_01557	FRAN256_01529	SchuS4_01488
group_166		hypothetical protein	Core	11	FRAN031_01289	FRAN037_01285	FRAN244_01280	FRAN249_01280	FRAN250_01277	FRAN251_01282	FRAN253_01282	FRAN254_01380	FRAN255_01339 FRAN255_01340	FRAN256_01310	SchuS4_01281
gdh		NAD-specific glutamate dehydrogenase	Core	11	FRAN031_00422	FRAN037_00423	FRAN244_00421	FRAN249_00421	FRAN250_00413	FRAN251_00418	FRAN253_00421	FRAN254_00438	FRAN255_00438	FRAN256_00430	SchuS4_00422
pyrG		CTP synthase	Core	11	FRAN031_00396	FRAN037_00415	FRAN244_00395	FRAN249_00395	FRAN250_00405	FRAN251_00410	FRAN253_00413	FRAN254_00429	FRAN255_00429	FRAN256_00422	SchuS4_00414
pilE_1		hypothetical protein	Core	11	FRAN031_00258	FRAN037_00259	FRAN244_00257	FRAN249_00257	FRAN250_00252	FRAN251_00254	FRAN253_00257	FRAN254_00266	FRAN255_00267	FRAN256_00263	SchuS4_00258
ampG		Anhydromuropeptide permease	Core	11	FRAN031_00075	FRAN037_00075	FRAN244_00074	FRAN249_00074	FRAN250_00069	FRAN251_00074	FRAN253_00074	FRAN254_00077	FRAN255_00077	FRAN256_00076	SchuS4_00074
ubiI		2-octaprenylphenol hydroxylase	Core	11	FRAN031_01390	FRAN037_01386	FRAN244_01381	FRAN249_01381	FRAN250_01378	FRAN251_01384	FRAN253_01384	FRAN254_01493	FRAN255_01446	FRAN256_01411	SchuS4_01382
galE		UDP-glucose 4-epimerase	Core	11	FRAN031_00892	FRAN037_00892	FRAN244_00889	FRAN249_00889	FRAN250_00882	FRAN251_00888	FRAN253_00888	FRAN254_00946	FRAN255_00925	FRAN256_00907	SchuS4_00890
rlhA		23S rRNA 5-hydroxycytidine synthase	Core	11	FRAN031_01969	FRAN037_01994	FRAN244_01984	FRAN249_01985	FRAN250_01985	FRAN251_01984	FRAN253_01988	FRAN254_02147	FRAN255_02059	FRAN256_02052	SchuS4_01985
ettA		Energy-dependent translational throttle protein EttA	Core	11	FRAN031_02035	FRAN037_02060	FRAN244_02051	FRAN249_02052	FRAN250_02081	FRAN251_02050	FRAN253_02054	FRAN254_02216	FRAN255_02128	FRAN256_02117	SchuS4_02052
group_1668		hypothetical protein	Core	11	FRAN031_01704	FRAN037_01701	FRAN244_01691	FRAN249_01692	FRAN250_01692	FRAN251_01697	FRAN253_01695	FRAN254_01828	FRAN255_01764	FRAN256_01752	SchuS4_01692
hflC		Modulator of FtsH protease HflC	Core	11	FRAN031_00710	FRAN037_00712	FRAN244_00709	FRAN249_00709	FRAN250_00701	FRAN251_00706	FRAN253_00708	FRAN254_00745	FRAN255_00740	FRAN256_00726	SchuS4_00710
group_167		hypothetical protein	Core	11	FRAN031_01313	FRAN037_01309	FRAN244_01304	FRAN249_01304	FRAN250_01301	FRAN251_01307	FRAN253_01306	FRAN254_01404	FRAN255_01365	FRAN256_01335	SchuS4_01305
xseA		Exodeoxyribonuclease 7 large subunit	Core	11	FRAN031_01360	FRAN037_01356	FRAN244_01351	FRAN249_01351	FRAN250_01348	FRAN251_01354	FRAN253_01353	FRAN254_01456	FRAN255_01415	FRAN256_01383	SchuS4_01352
folD		Bifunctional protein FolD protein	Core	11	FRAN031_01011	FRAN037_01009	FRAN244_01005	FRAN249_01005	FRAN250_01000	FRAN251_01005	FRAN253_01006	FRAN254_01072	FRAN255_01044	FRAN256_01021	SchuS4_01006
group_1672		hypothetical protein	Core	11	FRAN031_00602	FRAN037_00604	FRAN244_00602	FRAN249_00602	FRAN250_00594	FRAN251_00599	FRAN253_00601	FRAN254_00634	FRAN255_00621	FRAN256_00615	SchuS4_00603
group_1673		hypothetical protein	Core	11	FRAN031_00006 FRAN031_00011 FRAN031_00109 FRAN031_00145 FRAN031_00241 FRAN031_00254 FRAN031_00274 FRAN031_00283 FRAN031_00304 FRAN031_00387 FRAN031_00392 FRAN031_00409 FRAN031_00415 FRAN031_00418 FRAN031_00487 FRAN031_00569 FRAN031_00625 FRAN031_00777 FRAN031_00811 FRAN031_00860 FRAN031_00930 FRAN031_01039 FRAN031_01207 FRAN031_01219 FRAN031_01299 FRAN031_01383 FRAN031_01406 FRAN031_01439 FRAN031…	FRAN037_00010 FRAN037_00109 FRAN037_00145 FRAN037_00242 FRAN037_00255 FRAN037_00275 FRAN037_00284 FRAN037_00305 FRAN037_00388 FRAN037_00393 FRAN037_00396 FRAN037_00402 FRAN037_00419 FRAN037_00488 FRAN037_00571 FRAN037_00627 FRAN037_00778 FRAN037_00812 FRAN037_00861 FRAN037_00879 FRAN037_00928 FRAN037_01037 FRAN037_01203 FRAN037_01215 FRAN037_01295 FRAN037_01379 FRAN037_01403 FRAN037_01436 FRAN037…	FRAN244_00010 FRAN244_00108 FRAN244_00144 FRAN244_00240 FRAN244_00253 FRAN244_00273 FRAN244_00282 FRAN244_00303 FRAN244_00386 FRAN244_00391 FRAN244_00408 FRAN244_00414 FRAN244_00417 FRAN244_00487 FRAN244_00569 FRAN244_00625 FRAN244_00775 FRAN244_00809 FRAN244_00858 FRAN244_00876 FRAN244_00925 FRAN244_01033 FRAN244_01198 FRAN244_01210 FRAN244_01290 FRAN244_01374 FRAN244_01397 FRAN244_01430 FRAN244…	FRAN249_00010 FRAN249_00108 FRAN249_00144 FRAN249_00240 FRAN249_00253 FRAN249_00273 FRAN249_00282 FRAN249_00303 FRAN249_00386 FRAN249_00391 FRAN249_00408 FRAN249_00414 FRAN249_00417 FRAN249_00487 FRAN249_00569 FRAN249_00625 FRAN249_00775 FRAN249_00809 FRAN249_00858 FRAN249_00876 FRAN249_00925 FRAN249_01033 FRAN249_01198 FRAN249_01210 FRAN249_01290 FRAN249_01374 FRAN249_01397 FRAN249_01430 FRAN249…	FRAN250_00005 FRAN250_00103 FRAN250_00139 FRAN250_00235 FRAN250_00248 FRAN250_00267 FRAN250_00276 FRAN250_00378 FRAN250_00383 FRAN250_00386 FRAN250_00392 FRAN250_00409 FRAN250_00478 FRAN250_00561 FRAN250_00617 FRAN250_00768 FRAN250_00802 FRAN250_00851 FRAN250_00869 FRAN250_00918 FRAN250_01028 FRAN250_01195 FRAN250_01207 FRAN250_01287 FRAN250_01394 FRAN250_01434 FRAN250_01552 FRAN250_01578 FRAN250…	FRAN251_00622 FRAN251_00010 FRAN251_00141 FRAN251_00237 FRAN251_00250 FRAN251_00269 FRAN251_00278 FRAN251_00299 FRAN251_00382 FRAN251_00387 FRAN251_00390 FRAN251_00414 FRAN251_00483 FRAN251_00566 FRAN251_00773 FRAN251_00857 FRAN251_00875 FRAN251_01033 FRAN251_01200 FRAN251_01212 FRAN251_01377 FRAN251_01400 FRAN251_01433 FRAN251_01438 FRAN251_01492 FRAN251_01582 FRAN251_01631 FRAN251_01657 FRAN251…	FRAN253_00005 FRAN253_00010 FRAN253_00108 FRAN253_00144 FRAN253_00240 FRAN253_00253 FRAN253_00273 FRAN253_00282 FRAN253_00303 FRAN253_00386 FRAN253_00391 FRAN253_00394 FRAN253_00400 FRAN253_00417 FRAN253_00486 FRAN253_00568 FRAN253_00624 FRAN253_00774 FRAN253_00808 FRAN253_00857 FRAN253_00875 FRAN253_00925 FRAN253_01034 FRAN253_01200 FRAN253_01212 FRAN253_01292 FRAN253_01377 FRAN253_01400 FRAN253…	FRAN254_00010 FRAN254_00110 FRAN254_00147 FRAN254_00248 FRAN254_00262 FRAN254_00284 FRAN254_00295 FRAN254_00317 FRAN254_00401 FRAN254_00407 FRAN254_00410 FRAN254_00416 FRAN254_00433 FRAN254_00512 FRAN254_00600 FRAN254_00658 FRAN254_00823 FRAN254_00858 FRAN254_00912 FRAN254_00931 FRAN254_00989 FRAN254_01101 FRAN254_01304 FRAN254_01389 FRAN254_01509 FRAN254_01549 FRAN254_01613 FRAN254_01680 FRAN254…	FRAN255_01350 FRAN255_01462 FRAN255_01558 FRAN255_01836 FRAN255_01984 FRAN255_02049	FRAN256_00012 FRAN256_00259 FRAN256_00279 FRAN256_00288 FRAN256_01049 FRAN256_01469 FRAN256_01942 FRAN256_01973 FRAN256_02002 FRAN256_02041 FRAN256_02086 FRAN256_02114	SchuS4_00010 SchuS4_00108 SchuS4_00144 SchuS4_00241 SchuS4_00254 SchuS4_00274 SchuS4_00283 SchuS4_00304 SchuS4_00387 SchuS4_00392 SchuS4_00395 SchuS4_00401 SchuS4_00418 SchuS4_00488 SchuS4_00570 SchuS4_00626 SchuS4_00776 SchuS4_00810 SchuS4_00859 SchuS4_00877 SchuS4_00926 SchuS4_01034 SchuS4_01199 SchuS4_01211 SchuS4_01291 SchuS4_01375 SchuS4_01398 SchuS4_01431 SchuS4_01436 SchuS4_01489 SchuS4_01…
group_1674		hypothetical protein	Core	11	FRAN031_01553	FRAN037_01549 FRAN037_01976	FRAN244_01542 FRAN244_01966	FRAN249_01542 FRAN249_01967	FRAN250_01543 FRAN250_01967	FRAN251_01546 FRAN251_01967	FRAN253_01546 FRAN253_01970	FRAN254_01671 FRAN254_02128	FRAN255_01613 FRAN255_02040	FRAN256_01588 FRAN256_02030	SchuS4_01543 SchuS4_01967
atpB		ATP synthase subunit a	Core	11	FRAN031_00064	FRAN037_00064	FRAN244_00063	FRAN249_00063	FRAN250_00058	FRAN251_00063	FRAN253_00063	FRAN254_00066	FRAN255_00066	FRAN256_00065	SchuS4_00063
lysO		Lysine exporter LysO	Core	11	FRAN031_01094	FRAN037_01092	FRAN244_01087	FRAN249_01087	FRAN250_01084	FRAN251_01089	FRAN253_01089	FRAN254_01164	FRAN255_01130	FRAN256_01112	SchuS4_01088
rnr_1		Ribonuclease R	Core	11	FRAN031_00287	FRAN037_00288	FRAN244_00286	FRAN249_00286	FRAN250_00280	FRAN251_00282	FRAN253_00286	FRAN254_00299	FRAN255_00299	FRAN256_00293	SchuS4_00287
mshA_3		D-inositol-3-phosphate glycosyltransferase	Core	11	FRAN031_01410	FRAN037_01407	FRAN244_01401	FRAN249_01401	FRAN250_01398	FRAN251_01404	FRAN253_01404	FRAN254_01515	FRAN255_01467	FRAN256_01436	SchuS4_01402
tpm		Thiopurine S-methyltransferase	Core	11	FRAN031_01912	FRAN037_01907	FRAN244_01898	FRAN249_01899	FRAN250_01899	FRAN251_01904	FRAN253_01903	FRAN254_02058	FRAN255_01973	FRAN256_01962	SchuS4_01900
group_168		hypothetical protein	Core	11	FRAN031_01337 FRAN031_01338	FRAN037_01333 FRAN037_01334	FRAN244_01328 FRAN244_01329	FRAN249_01328 FRAN249_01329	FRAN250_01325 FRAN250_01326	FRAN251_01331 FRAN251_01332	FRAN253_01330 FRAN253_01331	FRAN254_01432 FRAN254_01433	FRAN255_01391	FRAN256_01361 FRAN256_01362	SchuS4_01329 SchuS4_01330
group_1680		hypothetical protein	Core	11	FRAN031_01086	FRAN037_01084	FRAN244_01079	FRAN249_01079	FRAN250_01075	FRAN251_01080	FRAN253_01081	FRAN254_01156	FRAN255_01122	FRAN256_01101	SchuS4_01080
yihG		putative acyltransferase YihG	Core	11	FRAN031_00201	FRAN037_00201	FRAN244_00200	FRAN249_00200	FRAN250_00195	FRAN251_00197	FRAN253_00200	FRAN254_00207	FRAN255_00209	FRAN256_00207	SchuS4_00200
sufC		putative ATP-dependent transporter SufC	Core	11	FRAN031_01100	FRAN037_01098	FRAN244_01093	FRAN249_01093	FRAN250_01090	FRAN251_01095	FRAN253_01095	FRAN254_01170	FRAN255_01136	FRAN256_01119	SchuS4_01094
ruvA		Holliday junction ATP-dependent DNA helicase RuvA	Core	11	FRAN031_00741	FRAN037_00742	FRAN244_00739	FRAN249_00739	FRAN250_00731	FRAN251_00736	FRAN253_00738	FRAN254_00778	FRAN255_00767	FRAN256_00753	SchuS4_00740
deoC		Deoxyribose-phosphate aldolase	Core	11	FRAN031_00126	FRAN037_00126	FRAN244_00125	FRAN249_00125	FRAN250_00120	FRAN251_00122	FRAN253_00125	FRAN254_00127	FRAN255_00131	FRAN256_00131	SchuS4_00125
glnII		Glutamine synthetase	Core	11	FRAN031_00217	FRAN037_00217	FRAN244_00216	FRAN249_00216	FRAN250_00211	FRAN251_00213	FRAN253_00216	FRAN254_00223	FRAN255_00225	FRAN256_00223	SchuS4_00216
nhaP_3		Na(+)/H(+) antiporter NhaP	Core	11	FRAN031_01925	FRAN037_01920	FRAN244_01911	FRAN249_01912	FRAN250_01912	FRAN251_01917	FRAN253_01916	FRAN254_02073	FRAN255_01986	FRAN256_01975	SchuS4_01913
group_1689		hypothetical protein	Core	11	FRAN031_00609	FRAN037_00611	FRAN244_00609	FRAN249_00609	FRAN250_00601	FRAN251_00606	FRAN253_00608	FRAN254_00641	FRAN255_00628	FRAN256_00622	SchuS4_00610
scmP		N-acetylcysteine deacetylase	Core	11	FRAN031_01361	FRAN037_01357	FRAN244_01352	FRAN249_01352	FRAN250_01349	FRAN251_01355	FRAN253_01354	FRAN254_01457	FRAN255_01417 FRAN255_01416	FRAN256_01384	SchuS4_01353
ftsA		Cell division protein FtsA	Core	11	FRAN031_00208	FRAN037_00208	FRAN244_00207	FRAN249_00207	FRAN250_00202	FRAN251_00204	FRAN253_00207	FRAN254_00214	FRAN255_00216	FRAN256_00214	SchuS4_00207
putP		Sodium/proline symporter	Core	11	FRAN031_01876	FRAN037_01871	FRAN244_01862	FRAN249_01863	FRAN250_01863	FRAN251_01868	FRAN253_01867	FRAN254_02021	FRAN255_01939	FRAN256_01926	SchuS4_01864
gltA		Citrate synthase	Core	11	FRAN031_00076	FRAN037_00076	FRAN244_00075	FRAN249_00075	FRAN250_00070	FRAN251_00075	FRAN253_00075	FRAN254_00078	FRAN255_00078	FRAN256_00077	SchuS4_00075
gloB		Hydroxyacylglutathione hydrolase	Core	11	FRAN031_01613	FRAN037_01610	FRAN244_01601	FRAN249_01602	FRAN250_01602	FRAN251_01606	FRAN253_01605	FRAN254_01731	FRAN255_01672	FRAN256_01651	SchuS4_01602
rlmE		Ribosomal RNA large subunit methyltransferase E	Core	11	FRAN031_01031	FRAN037_01029	FRAN244_01025	FRAN249_01025	FRAN250_01020	FRAN251_01025	FRAN253_01026	FRAN254_01093	FRAN255_01063	FRAN256_01041	SchuS4_01026
lon		Lon protease	Core	11	FRAN031_00702	FRAN037_00704	FRAN244_00701	FRAN249_00701	FRAN250_00693	FRAN251_00698	FRAN253_00700	FRAN254_00736	FRAN255_00729	FRAN256_00717	SchuS4_00702
mdh		Malate dehydrogenase	Core	11	FRAN031_00597	FRAN037_00599	FRAN244_00597	FRAN249_00597	FRAN250_00589	FRAN251_00594	FRAN253_00596	FRAN254_00629	FRAN255_00616	FRAN256_00610	SchuS4_00598
group_1697		hypothetical protein	Core	11	FRAN031_01071	FRAN037_01069	FRAN244_01064	FRAN249_01064	FRAN250_01060	FRAN251_01065	FRAN253_01066	FRAN254_01139	FRAN255_01106	FRAN256_01084	SchuS4_01065
group_1698		hypothetical protein	Core	11	FRAN031_01426	FRAN037_01423	FRAN244_01417	FRAN249_01417	FRAN250_01414	FRAN251_01420	FRAN253_01420	FRAN254_01535	FRAN255_01485	FRAN256_01456	SchuS4_01418
group_1699		hypothetical protein	Core	11	FRAN031_01247	FRAN037_01243	FRAN244_01238	FRAN249_01238	FRAN250_01235	FRAN251_01240	FRAN253_01240	FRAN254_01332	FRAN255_01295	FRAN256_01266	SchuS4_01239
ousA_3		Proline/betaine transporter	Core	11	FRAN031_01357 FRAN031_01358	FRAN037_01353 FRAN037_01354	FRAN244_01348 FRAN244_01349	FRAN249_01348 FRAN249_01349	FRAN250_01345 FRAN250_01346	FRAN251_01351 FRAN251_01352	FRAN253_01350 FRAN253_01351	FRAN254_01453 FRAN254_01454	FRAN255_01412 FRAN255_01411 FRAN255_01413	FRAN256_01381	SchuS4_01349 SchuS4_01350
proP_6		Proline/betaine transporter	Core	11	FRAN031_01368	FRAN037_01364	FRAN244_01359	FRAN249_01359	FRAN250_01356	FRAN251_01362	FRAN253_01361	FRAN254_01465 FRAN254_01467 FRAN254_01466	FRAN255_01423	FRAN256_01388	SchuS4_01360
katG		Catalase-peroxidase	Core	11	FRAN031_00809	FRAN037_00810	FRAN244_00807	FRAN249_00807	FRAN250_00800	FRAN251_00805	FRAN253_00806	FRAN254_00856	FRAN255_00838	FRAN256_00825	SchuS4_00808
asnB		Asparagine synthetase [glutamine-hydrolyzing] 1	Core	11	FRAN031_01673	FRAN037_01669	FRAN244_01660	FRAN249_01661	FRAN250_01661	FRAN251_01665	FRAN253_01664	FRAN254_01793	FRAN255_01732	FRAN256_01717	SchuS4_01661
group_1702		hypothetical protein	Core	11	FRAN031_01503	FRAN037_01500	FRAN244_01494	FRAN249_01494	FRAN250_01493	FRAN251_01497	FRAN253_01498	FRAN254_01620	FRAN255_01565	FRAN256_01536	SchuS4_01494
bdhA		D-beta-hydroxybutyrate dehydrogenase	Core	11	FRAN031_01050	FRAN037_01048	FRAN244_01043	FRAN249_01043	FRAN250_01039	FRAN251_01044	FRAN253_01045	FRAN254_01117	FRAN255_01082	FRAN256_01060	SchuS4_01044
arnT		Undecaprenyl phosphate-alpha-4-amino-4-deoxy-L-arabinose arabinosyl transferase	Core	11	FRAN031_00505	FRAN037_00506	FRAN244_00505	FRAN249_00505	FRAN250_00496	FRAN251_00501	FRAN253_00504	FRAN254_00534	FRAN255_00524	FRAN256_00515	SchuS4_00506
pepA_1		cytosol aminopeptidase	Core	11	FRAN031_01241	FRAN037_01237	FRAN244_01232	FRAN249_01232	FRAN250_01229	FRAN251_01234	FRAN253_01234	FRAN254_01326	FRAN255_01288	FRAN256_01261	SchuS4_01233
group_1706		hypothetical protein	Core	11	FRAN031_01020	FRAN037_01018	FRAN244_01014	FRAN249_01014	FRAN250_01009	FRAN251_01014	FRAN253_01015	FRAN254_01082	FRAN255_01053	FRAN256_01030	SchuS4_01015
rimM		Ribosome maturation factor RimM	Core	11	FRAN031_00169	FRAN037_00169	FRAN244_00168	FRAN249_00168	FRAN250_00163	FRAN251_00165	FRAN253_00168	FRAN254_00173	FRAN255_00176	FRAN256_00177	SchuS4_00168
atpC		ATP synthase epsilon chain	Core	11	FRAN031_00071	FRAN037_00071	FRAN244_00070	FRAN249_00070	FRAN250_00065	FRAN251_00070	FRAN253_00070	FRAN254_00073	FRAN255_00073	FRAN256_00072	SchuS4_00070
kdpC		Potassium-transporting ATPase KdpC subunit	Core	11	FRAN031_01983	FRAN037_02008	FRAN244_01998	FRAN249_01999	FRAN250_01999	FRAN251_01998	FRAN253_02002	FRAN254_02162	FRAN255_02075	FRAN256_02064	SchuS4_01999
uvrB_2		UvrABC system protein B	Core	11	FRAN031_01371	FRAN037_01367	FRAN244_01362	FRAN249_01362	FRAN250_01359	FRAN251_01365	FRAN253_01364	FRAN254_01473 FRAN254_01471 FRAN254_01472	FRAN255_01426	FRAN256_01391	SchuS4_01363
rpsB		30S ribosomal protein S2	Core	11	FRAN031_00348	FRAN037_00349	FRAN244_00347	FRAN249_00347	FRAN250_00339	FRAN251_00343	FRAN253_00347	FRAN254_00361	FRAN255_00361	FRAN256_00355	SchuS4_00348
yadG		putative ABC transporter ATP-binding protein YadG	Core	11	FRAN031_01649	FRAN037_01645	FRAN244_01636	FRAN249_01637	FRAN250_01637	FRAN251_01641	FRAN253_01640	FRAN254_01768	FRAN255_01709	FRAN256_01691	SchuS4_01637
htpX		Protease HtpX	Core	11	FRAN031_00977	FRAN037_00975	FRAN244_00972	FRAN249_00972	FRAN250_00965	FRAN251_00971	FRAN253_00972	FRAN254_01037	FRAN255_01009	FRAN256_00989	SchuS4_00973
rplJ		50S ribosomal protein L10	Core	11	FRAN031_00160	FRAN037_00160	FRAN244_00159	FRAN249_00159	FRAN250_00154	FRAN251_00156	FRAN253_00159	FRAN254_00164	FRAN255_00167	FRAN256_00168	SchuS4_00159
rfbM		Mannose-1-phosphate guanylyltransferase RfbM	Core	11	FRAN031_01664	FRAN037_01660	FRAN244_01651	FRAN249_01652	FRAN250_01652	FRAN251_01656	FRAN253_01655	FRAN254_01783	FRAN255_01723	FRAN256_01707	SchuS4_01652
group_1715		hypothetical protein	Core	11	FRAN031_00969	FRAN037_00967	FRAN244_00964	FRAN249_00964	FRAN250_00957	FRAN251_00963	FRAN253_00964	FRAN254_01029	FRAN255_01001	FRAN256_00981	SchuS4_00965
yidK		putative symporter YidK	Core	11	FRAN031_01456	FRAN037_01453	FRAN244_01447	FRAN249_01447	FRAN250_01446	FRAN251_01450	FRAN253_01451	FRAN254_01567	FRAN255_01515	FRAN256_01487	SchuS4_01448
group_1717		hypothetical protein	Core	11	FRAN031_01216	FRAN037_01212	FRAN244_01207	FRAN249_01207	FRAN250_01204	FRAN251_01209	FRAN253_01209	FRAN254_01301	FRAN255_01261	FRAN256_01235	SchuS4_01208
pgm		Phosphoglucomutase	Core	11	FRAN031_00458	FRAN037_00459	FRAN244_00457	FRAN249_00457	FRAN250_00449	FRAN251_00454	FRAN253_00457	FRAN254_00480	FRAN255_00474	FRAN256_00469	SchuS4_00458
apt		Adenine phosphoribosyltransferase	Core	11	FRAN031_00083	FRAN037_00083	FRAN244_00082	FRAN249_00082	FRAN250_00077	FRAN251_00082	FRAN253_00082	FRAN254_00085	FRAN255_00085	FRAN256_00084	SchuS4_00082
group_172		hypothetical protein	Core	11	FRAN031_01414	FRAN037_01411	FRAN244_01405	FRAN249_01405	FRAN250_01402	FRAN251_01408	FRAN253_01408	FRAN254_01523 FRAN254_01520	FRAN255_01471	FRAN256_01440 FRAN256_01441	SchuS4_01406
bioB		Biotin synthase	Core	11	FRAN031_01060	FRAN037_01058	FRAN244_01053	FRAN249_01053	FRAN250_01049	FRAN251_01054	FRAN253_01055	FRAN254_01127	FRAN255_01092	FRAN256_01072	SchuS4_01054
group_1721		hypothetical protein	Core	11	FRAN031_00179	FRAN037_00179	FRAN244_00178	FRAN249_00178	FRAN250_00173	FRAN251_00175	FRAN253_00178	FRAN254_00183	FRAN255_00185	FRAN256_00187	SchuS4_00178
proP_9		Proline/betaine transporter	Core	11	FRAN031_02036	FRAN037_02061	FRAN244_02052	FRAN249_02053	FRAN250_02080	FRAN251_02051	FRAN253_02055	FRAN254_02217	FRAN255_02129	FRAN256_02118	SchuS4_02053
orn		Oligoribonuclease	Core	11	FRAN031_00256	FRAN037_00257	FRAN244_00255	FRAN249_00255	FRAN250_00250	FRAN251_00252	FRAN253_00255	FRAN254_00264	FRAN255_00265	FRAN256_00261	SchuS4_00256
glpF		Glycerol uptake facilitator protein	Core	11	FRAN031_00147	FRAN037_00147	FRAN244_00146	FRAN249_00146	FRAN250_00141	FRAN251_00143	FRAN253_00146	FRAN254_00151	FRAN255_00154	FRAN256_00154	SchuS4_00146
nanT_2		hypothetical protein	Core	11	FRAN031_00116	FRAN037_00116	FRAN244_00115	FRAN249_00115	FRAN250_00110	FRAN251_00112	FRAN253_00115	FRAN254_00115	FRAN255_00121	FRAN256_00121	SchuS4_00115
nusB		Transcription antitermination protein NusB	Core	11	FRAN031_01628	FRAN037_01625	FRAN244_01616	FRAN249_01617	FRAN250_01617	FRAN251_01621	FRAN253_01620	FRAN254_01748	FRAN255_01688	FRAN256_01667	SchuS4_01617
nagA		N-acetylglucosamine-6-phosphate deacetylase	Core	11	FRAN031_01331	FRAN037_01327	FRAN244_01322	FRAN249_01322	FRAN250_01319	FRAN251_01325	FRAN253_01324	FRAN254_01426	FRAN255_01384	FRAN256_01355	SchuS4_01323
group_1728		hypothetical protein	Core	11	FRAN031_02014	FRAN037_02032	FRAN244_02029	FRAN249_02030	FRAN250_02030	FRAN251_02029	FRAN253_02033	FRAN254_02194	FRAN255_02106	FRAN256_02095	SchuS4_02030
group_1729		hypothetical protein	Core	11	FRAN031_01783	FRAN037_01778	FRAN244_01768	FRAN249_01769	FRAN250_01769	FRAN251_01774	FRAN253_01772	FRAN254_01920	FRAN255_01840	FRAN256_01829	SchuS4_01769
group_173		hypothetical protein	Core	11	FRAN031_01417	FRAN037_01414	FRAN244_01408	FRAN249_01408	FRAN250_01405	FRAN251_01411	FRAN253_01411	FRAN254_01526	FRAN255_01474	FRAN256_01446 FRAN256_01444	SchuS4_01409
group_1730		hypothetical protein	Core	11	FRAN031_01920	FRAN037_01915	FRAN244_01906	FRAN249_01907	FRAN250_01907	FRAN251_01912	FRAN253_01911	FRAN254_02068	FRAN255_01981	FRAN256_01970	SchuS4_01908
rbsK		Ribokinase	Core	11	FRAN031_00902	FRAN037_00902	FRAN244_00899	FRAN249_00899	FRAN250_00892	FRAN251_00898	FRAN253_00899	FRAN254_00960	FRAN255_00935	FRAN256_00918	SchuS4_00900
group_1732		hypothetical protein	Core	11	FRAN031_00401	FRAN037_00410	FRAN244_00400	FRAN249_00400	FRAN250_00400	FRAN251_00405	FRAN253_00408	FRAN254_00424	FRAN255_00424	FRAN256_00417	SchuS4_00409
nadK		NAD kinase	Core	11	FRAN031_01646	FRAN037_01642	FRAN244_01633	FRAN249_01634	FRAN250_01634	FRAN251_01638	FRAN253_01637	FRAN254_01765	FRAN255_01706	FRAN256_01687	SchuS4_01634
trxB		Thioredoxin reductase	Core	11	FRAN031_00541	FRAN037_00542	FRAN244_00541	FRAN249_00541	FRAN250_00533	FRAN251_00538	FRAN253_00540	FRAN254_00572	FRAN255_00562	FRAN256_00554	SchuS4_00542
tsaE		tRNA threonylcarbamoyladenosine biosynthesis protein TsaE	Core	11	FRAN031_00400	FRAN037_00411	FRAN244_00399	FRAN249_00399	FRAN250_00401	FRAN251_00406	FRAN253_00409	FRAN254_00425	FRAN255_00425	FRAN256_00418	SchuS4_00410
group_1736		hypothetical protein	Core	11	FRAN031_01742	FRAN037_01738	FRAN244_01728	FRAN249_01729	FRAN250_01729	FRAN251_01734	FRAN253_01732	FRAN254_01873	FRAN255_01801	FRAN256_01790	SchuS4_01729
pdxY		Pyridoxal kinase PdxY	Core	11	FRAN031_00321	FRAN037_00322	FRAN244_00320	FRAN249_00320	FRAN250_00312	FRAN251_00316	FRAN253_00320	FRAN254_00334	FRAN255_00333	FRAN256_00325	SchuS4_00321
grpE		Protein GrpE	Core	11	FRAN031_01449	FRAN037_01446	FRAN244_01440	FRAN249_01440	FRAN250_01439	FRAN251_01443	FRAN253_01444	FRAN254_01560	FRAN255_01507	FRAN256_01480	SchuS4_01441
prmA		Ribosomal protein L11 methyltransferase	Core	11	FRAN031_00579	FRAN037_00581	FRAN244_00579	FRAN249_00579	FRAN250_00571	FRAN251_00576	FRAN253_00578	FRAN254_00611	FRAN255_00597	FRAN256_00591	SchuS4_00580
fldP		hypothetical protein	Core	11	FRAN031_01436 FRAN031_01437	FRAN037_01433 FRAN037_01434	FRAN244_01427 FRAN244_01428	FRAN249_01427 FRAN249_01428	FRAN250_01425 FRAN250_01426	FRAN251_01430 FRAN251_01431	FRAN253_01431 FRAN253_01432	FRAN254_01546 FRAN254_01547	FRAN255_01495	FRAN256_01467	SchuS4_01428 SchuS4_01429
oppD		Oligopeptide transport ATP-binding protein OppD	Core	11	FRAN031_00138	FRAN037_00138	FRAN244_00137	FRAN249_00137	FRAN250_00132	FRAN251_00134	FRAN253_00137	FRAN254_00140	FRAN255_00145	FRAN256_00145	SchuS4_00137
tyrS		Tyrosine--tRNA ligase	Core	11	FRAN031_00774	FRAN037_00775	FRAN244_00772	FRAN249_00772	FRAN250_00765	FRAN251_00770	FRAN253_00771	FRAN254_00820	FRAN255_00804	FRAN256_00787	SchuS4_00773
map		Methionine aminopeptidase	Core	11	FRAN031_00436	FRAN037_00437	FRAN244_00435	FRAN249_00435	FRAN250_00427	FRAN251_00432	FRAN253_00435	FRAN254_00454	FRAN255_00452	FRAN256_00446	SchuS4_00436
lptD_1		LPS-assembly protein LptD	Core	11	FRAN031_00518	FRAN037_00519	FRAN244_00518	FRAN249_00518	FRAN250_00510	FRAN251_00515	FRAN253_00517	FRAN254_00548	FRAN255_00537	FRAN256_00527	SchuS4_00519
nadC		Nicotinate-nucleotide pyrophosphorylase [carboxylating]	Core	11	FRAN031_01686	FRAN037_01683	FRAN244_01673	FRAN249_01674	FRAN250_01674	FRAN251_01678	FRAN253_01677	FRAN254_01808	FRAN255_01746	FRAN256_01734	SchuS4_01674
group_1745		IS4 family transposase ISFtu5	Core	11	FRAN031_01620	FRAN037_01617	FRAN244_01608	FRAN249_01609	FRAN250_01609	FRAN251_01613	FRAN253_01612	FRAN254_01739	FRAN255_01679	FRAN256_01659	SchuS4_01609
group_1746		hypothetical protein	Core	11	FRAN031_01370	FRAN037_01366	FRAN244_01361	FRAN249_01361	FRAN250_01358	FRAN251_01364	FRAN253_01363	FRAN254_01470	FRAN255_01425	FRAN256_01390	SchuS4_01362
znuB		High-affinity zinc uptake system membrane protein ZnuB	Core	11	FRAN031_00231	FRAN037_00231	FRAN244_00230	FRAN249_00230	FRAN250_00225	FRAN251_00227	FRAN253_00230	FRAN254_00238	FRAN255_00238	FRAN256_00236	SchuS4_00230
acpP		Acyl carrier protein	Core	11	FRAN031_01577	FRAN037_01574	FRAN244_01566	FRAN249_01567	FRAN250_01567	FRAN251_01571	FRAN253_01570	FRAN254_01695	FRAN255_01637	FRAN256_01613	SchuS4_01567
murB		UDP-N-acetylenolpyruvoylglucosamine reductase	Core	11	FRAN031_01493	FRAN037_01490	FRAN244_01484	FRAN249_01484	FRAN250_01483	FRAN251_01487	FRAN253_01488	FRAN254_01608	FRAN255_01553	FRAN256_01525	SchuS4_01484
group_175		hypothetical protein	Core	11	FRAN031_01451	FRAN037_01448	FRAN244_01442	FRAN249_01442	FRAN250_01441	FRAN251_01445	FRAN253_01446	FRAN254_01562	FRAN255_01510 FRAN255_01509	FRAN256_01482	SchuS4_01443
rpsR		30S ribosomal protein S18	Core	11	FRAN031_01200	FRAN037_01196	FRAN244_01191	FRAN249_01191	FRAN250_01188	FRAN251_01193	FRAN253_01193	FRAN254_01281	FRAN255_01245	FRAN256_01220	SchuS4_01192
infA		Translation initiation factor IF-1	Core	11	FRAN031_01093	FRAN037_01091	FRAN244_01086	FRAN249_01086	FRAN250_01083	FRAN251_01088	FRAN253_01088	FRAN254_01163	FRAN255_01129	FRAN256_01111	SchuS4_01087
hpf		Ribosome hibernation promoting factor	Core	11	FRAN031_01460	FRAN037_01457	FRAN244_01451	FRAN249_01451	FRAN250_01450	FRAN251_01454	FRAN253_01455	FRAN254_01571	FRAN255_01519	FRAN256_01492	SchuS4_01452
ttcA_1		tRNA-cytidine(32) 2-sulfurtransferase	Core	11	FRAN031_01177	FRAN037_01174	FRAN244_01169	FRAN249_01169	FRAN250_01166	FRAN251_01171	FRAN253_01171	FRAN254_01258	FRAN255_01223	FRAN256_01199	SchuS4_01170
group_1754		hypothetical protein	Core	11	FRAN031_00025	FRAN037_00024	FRAN244_00024	FRAN249_00024	FRAN250_00019	FRAN251_00024	FRAN253_00024	FRAN254_00026	FRAN255_00028	FRAN256_00026	SchuS4_00024
murQ		N-acetylmuramic acid 6-phosphate etherase	Core	11	FRAN031_01714	FRAN037_01711	FRAN244_01701	FRAN249_01702	FRAN250_01702	FRAN251_01707	FRAN253_01705	FRAN254_01838	FRAN255_01774	FRAN256_01763	SchuS4_01702
group_1756		hypothetical protein	Core	11	FRAN031_01656	FRAN037_01652	FRAN244_01643	FRAN249_01644	FRAN250_01644	FRAN251_01648	FRAN253_01647	FRAN254_01775	FRAN255_01715	FRAN256_01699	SchuS4_01644
nadB		L-aspartate oxidase	Core	11	FRAN031_01685	FRAN037_01682	FRAN244_01672	FRAN249_01673	FRAN250_01673	FRAN251_01677	FRAN253_01676	FRAN254_01807	FRAN255_01745	FRAN256_01733	SchuS4_01673
group_1758		putative Fe(2+)-trafficking protein	Core	11	FRAN031_00506	FRAN037_00507	FRAN244_00506	FRAN249_00506	FRAN250_00497	FRAN251_00502	FRAN253_00505	FRAN254_00535	FRAN255_00525	FRAN256_00516	SchuS4_00507
bamD		Outer membrane protein assembly factor BamD	Core	11	FRAN031_01419	FRAN037_01416	FRAN244_01410	FRAN249_01410	FRAN250_01407	FRAN251_01413	FRAN253_01413	FRAN254_01528	FRAN255_01478	FRAN256_01449	SchuS4_01411
group_176		Penicillin acylase	Core	11	FRAN031_01465	FRAN037_01462	FRAN244_01456	FRAN249_01456	FRAN250_01455	FRAN251_01459	FRAN253_01460	FRAN254_01577	FRAN255_01526 FRAN255_01525	FRAN256_01498	SchuS4_01457
group_1760		hypothetical protein	Core	11	FRAN031_00325	FRAN037_00326	FRAN244_00324	FRAN249_00324	FRAN250_00316	FRAN251_00320	FRAN253_00324	FRAN254_00338	FRAN255_00337	FRAN256_00329	SchuS4_00325
mlaE		Intermembrane phospholipid transport system permease protein MlaE	Core	11	FRAN031_01850	FRAN037_01845	FRAN244_01836	FRAN249_01837	FRAN250_01837	FRAN251_01842	FRAN253_01840	FRAN254_01995	FRAN255_01912	FRAN256_01898	SchuS4_01837
feoA		Fe(2+) transport protein A	Core	11	FRAN031_01611	FRAN037_01608	FRAN244_01599	FRAN249_01600	FRAN250_01600	FRAN251_01604	FRAN253_01603	FRAN254_01729	FRAN255_01670	FRAN256_01649	SchuS4_01600
rluD		Ribosomal large subunit pseudouridine synthase D	Core	11	FRAN031_01420	FRAN037_01417	FRAN244_01411	FRAN249_01411	FRAN250_01408	FRAN251_01414	FRAN253_01414	FRAN254_01529	FRAN255_01479	FRAN256_01450	SchuS4_01412
dmlR_4		HTH-type transcriptional regulator DmlR	Core	11	FRAN031_01903	FRAN037_01898	FRAN244_01889	FRAN249_01890	FRAN250_01890	FRAN251_01895	FRAN253_01894	FRAN254_02049	FRAN255_01965	FRAN256_01953	SchuS4_01891
sufD		FeS cluster assembly protein SufD	Core	11	FRAN031_01101	FRAN037_01099	FRAN244_01094	FRAN249_01094	FRAN250_01091	FRAN251_01096	FRAN253_01096	FRAN254_01171	FRAN255_01137	FRAN256_01120	SchuS4_01095
purE		N5-carboxyaminoimidazole ribonucleotide mutase	Core	11	FRAN031_01015	FRAN037_01013	FRAN244_01009	FRAN249_01009	FRAN250_01004	FRAN251_01009	FRAN253_01010	FRAN254_01076	FRAN255_01048	FRAN256_01025	SchuS4_01010
group_1767		hypothetical protein	Core	11	FRAN031_00840	FRAN037_00841	FRAN244_00838	FRAN249_00838	FRAN250_00831	FRAN251_00837	FRAN253_00837	FRAN254_00890	FRAN255_00873	FRAN256_00857	SchuS4_00839
trpR		Trp operon repressor	Core	11	FRAN031_02059	FRAN037_02084	FRAN244_02075	FRAN249_02076	FRAN250_02057	FRAN251_02074	FRAN253_02078	FRAN254_02244	FRAN255_02154	FRAN256_02139	SchuS4_02076
hsdR		Type-1 restriction enzyme R protein	Core	11	FRAN031_01889	FRAN037_01884	FRAN244_01875	FRAN249_01876	FRAN250_01876	FRAN251_01881	FRAN253_01880	FRAN254_02035	FRAN255_01953	FRAN256_01941	SchuS4_01877
hsrA_1		putative transport protein HsrA	Core	11	FRAN031_01500	FRAN037_01497	FRAN244_01491	FRAN249_01491	FRAN250_01490	FRAN251_01494	FRAN253_01495	FRAN254_01615	FRAN255_01561 FRAN255_01562 FRAN255_01560	FRAN256_01533	SchuS4_01491
glpC		Anaerobic glycerol-3-phosphate dehydrogenase subunit C	Core	11	FRAN031_00576	FRAN037_00578	FRAN244_00576	FRAN249_00576	FRAN250_00568	FRAN251_00573	FRAN253_00575	FRAN254_00607	FRAN255_00595	FRAN256_00588	SchuS4_00577
group_1771		hypothetical protein	Core	11	FRAN031_01422	FRAN037_01419	FRAN244_01413	FRAN249_01413	FRAN250_01410	FRAN251_01416	FRAN253_01416	FRAN254_01531	FRAN255_01481	FRAN256_01452	SchuS4_01414
fabI		Enoyl-[acyl-carrier-protein] reductase [NADH] FabI	Core	11	FRAN031_00883	FRAN037_00883	FRAN244_00880	FRAN249_00880	FRAN250_00873	FRAN251_00879	FRAN253_00879	FRAN254_00936	FRAN255_00913	FRAN256_00898	SchuS4_00881
rplW		50S ribosomal protein L23	Core	11	FRAN031_00362	FRAN037_00363	FRAN244_00361	FRAN249_00361	FRAN250_00353	FRAN251_00357	FRAN253_00361	FRAN254_00376	FRAN255_00375	FRAN256_00369	SchuS4_00362
ddpX		D-alanyl-D-alanine dipeptidase	Core	11	FRAN031_00612	FRAN037_00614	FRAN244_00612	FRAN249_00612	FRAN250_00604	FRAN251_00609	FRAN253_00611	FRAN254_00644	FRAN255_00631	FRAN256_00625	SchuS4_00613
hspA		Spore protein SP21	Core	11	FRAN031_02049	FRAN037_02074	FRAN244_02065	FRAN249_02066	FRAN250_02067	FRAN251_02064	FRAN253_02068	FRAN254_02234	FRAN255_02144	FRAN256_02129	SchuS4_02066
hemF		Oxygen-dependent coproporphyrinogen-III oxidase	Core	11	FRAN031_01204	FRAN037_01200	FRAN244_01195	FRAN249_01195	FRAN250_01192	FRAN251_01197	FRAN253_01197	FRAN254_01285	FRAN255_01249	FRAN256_01224	SchuS4_01196
skp		Chaperone protein Skp	Core	11	FRAN031_01808	FRAN037_01803	FRAN244_01793	FRAN249_01794	FRAN250_01794	FRAN251_01799	FRAN253_01797	FRAN254_01950	FRAN255_01865	FRAN256_01854	SchuS4_01794
tyrP_5		Tyrosine-specific transport protein	Core	11	FRAN031_01977	FRAN037_02002	FRAN244_01992	FRAN249_01993	FRAN250_01993	FRAN251_01992	FRAN253_01996	FRAN254_02155	FRAN255_02068	FRAN256_02059	SchuS4_01993
group_1779		hypothetical protein	Core	11	FRAN031_01766	FRAN037_01762	FRAN244_01752	FRAN249_01753	FRAN250_01753	FRAN251_01758	FRAN253_01756	FRAN254_01903	FRAN255_01823	FRAN256_01813	SchuS4_01753
group_178		hypothetical protein	Core	11	FRAN031_01505 FRAN031_01506	FRAN037_01502	FRAN244_01496	FRAN249_01496	FRAN250_01495	FRAN251_01499	FRAN253_01500	FRAN254_01622	FRAN255_01567	FRAN256_01539	SchuS4_01496
group_1780		hypothetical protein	Core	11	FRAN031_01106	FRAN037_01104	FRAN244_01099	FRAN249_01099	FRAN250_01096	FRAN251_01101	FRAN253_01101	FRAN254_01176	FRAN255_01142	FRAN256_01126	SchuS4_01100
rplY		50S ribosomal protein L25	Core	11	FRAN031_00758	FRAN037_00759	FRAN244_00756	FRAN249_00756	FRAN250_00748	FRAN251_00753	FRAN253_00755	FRAN254_00798	FRAN255_00785	FRAN256_00770	SchuS4_00757
bcr_3		Bicyclomycin resistance protein	Core	11	FRAN031_01253	FRAN037_01249	FRAN244_01244	FRAN249_01244	FRAN250_01241	FRAN251_01246	FRAN253_01246	FRAN254_01341	FRAN255_01301	FRAN256_01272	SchuS4_01245
dsbB_2		Disulfide bond formation protein B	Core	11	FRAN031_01468	FRAN037_01465	FRAN244_01459	FRAN249_01459	FRAN250_01458	FRAN251_01462	FRAN253_01463	FRAN254_01581	FRAN255_01529	FRAN256_01501	SchuS4_01460
ispE		4-diphosphocytidyl-2-C-methyl-D-erythritol kinase	Core	11	FRAN031_00301	FRAN037_00302	FRAN244_00300	FRAN249_00300	FRAN250_00294	FRAN251_00296	FRAN253_00300	FRAN254_00314	FRAN255_00315	FRAN256_00306	SchuS4_00301
ftsH		ATP-dependent zinc metalloprotease FtsH	Core	11	FRAN031_01499	FRAN037_01496	FRAN244_01490	FRAN249_01490	FRAN250_01489	FRAN251_01493	FRAN253_01494	FRAN254_01614	FRAN255_01559	FRAN256_01532	SchuS4_01490
group_1786		hypothetical protein	Core	11	FRAN031_01024	FRAN037_01022	FRAN244_01018	FRAN249_01018	FRAN250_01013	FRAN251_01018	FRAN253_01019	FRAN254_01086	FRAN255_01056	FRAN256_01034	SchuS4_01019
group_1787		hypothetical protein	Core	11	FRAN031_01184	FRAN037_01180	FRAN244_01175	FRAN249_01175	FRAN250_01172	FRAN251_01177	FRAN253_01177	FRAN254_01264	FRAN255_01229	FRAN256_01205	SchuS4_01176
dacD		D-alanyl-D-alanine carboxypeptidase DacD	Core	11	FRAN031_01162	FRAN037_01159	FRAN244_01154	FRAN249_01154	FRAN250_01151	FRAN251_01156	FRAN253_01156	FRAN254_01239	FRAN255_01207	FRAN256_01183	SchuS4_01155
group_1789		hypothetical protein	Core	11	FRAN031_01194	FRAN037_01190	FRAN244_01185	FRAN249_01185	FRAN250_01182	FRAN251_01187	FRAN253_01187	FRAN254_01274	FRAN255_01239	FRAN256_01214	SchuS4_01186
group_179		hypothetical protein	Core	11	FRAN031_01512	FRAN037_01508	FRAN244_01502	FRAN249_01502	FRAN250_01501 FRAN250_01502	FRAN251_01505	FRAN253_01506	FRAN254_01628	FRAN255_01573	FRAN256_01545	SchuS4_01502
group_1790		hypothetical protein	Core	11	FRAN031_00013	FRAN037_00012	FRAN244_00012	FRAN249_00012	FRAN250_00007	FRAN251_00012	FRAN253_00012	FRAN254_00012	FRAN255_00013	FRAN256_00014	SchuS4_00012
ispF		2-C-methyl-D-erythritol 2,4-cyclodiphosphate synthase	Core	11	FRAN031_01281	FRAN037_01277	FRAN244_01272	FRAN249_01272	FRAN250_01269	FRAN251_01274	FRAN253_01274	FRAN254_01371	FRAN255_01330	FRAN256_01301	SchuS4_01273
group_1792		hypothetical protein	Core	11	FRAN031_01697	FRAN037_01694	FRAN244_01684	FRAN249_01685	FRAN250_01685	FRAN251_01689	FRAN253_01688	FRAN254_01820	FRAN255_01757	FRAN256_01745	SchuS4_01685
dmlR_3		HTH-type transcriptional regulator DmlR	Core	11	FRAN031_01446	FRAN037_01443	FRAN244_01437	FRAN249_01437	FRAN250_01436	FRAN251_01440	FRAN253_01441	FRAN254_01556	FRAN255_01504	FRAN256_01477	SchuS4_01438
rplO		50S ribosomal protein L15	Core	11	FRAN031_00379	FRAN037_00380	FRAN244_00378	FRAN249_00378	FRAN250_00370	FRAN251_00374	FRAN253_00378	FRAN254_00393	FRAN255_00392	FRAN256_00386	SchuS4_00379
dedA_2		Protein DedA	Core	11	FRAN031_01396	FRAN037_01392	FRAN244_01387	FRAN249_01387	FRAN250_01384	FRAN251_01390	FRAN253_01390	FRAN254_01499	FRAN255_01452	FRAN256_01417	SchuS4_01388
recX		Regulatory protein RecX	Core	11	FRAN031_01998	FRAN037_02048	FRAN244_02013	FRAN249_02014	FRAN250_02014	FRAN251_02013	FRAN253_02017	FRAN254_02177	FRAN255_02091	FRAN256_02079	SchuS4_02014
serA		D-3-phosphoglycerate dehydrogenase	Core	11	FRAN031_01404	FRAN037_01401	FRAN244_01395	FRAN249_01395	FRAN250_01392	FRAN251_01398	FRAN253_01398	FRAN254_01507	FRAN255_01460	FRAN256_01428	SchuS4_01396
rpsO		30S ribosomal protein S15	Core	11	FRAN031_00783	FRAN037_00784	FRAN244_00781	FRAN249_00781	FRAN250_00774	FRAN251_00779	FRAN253_00780	FRAN254_00829	FRAN255_00813	FRAN256_00797	SchuS4_00782
rpmA		50S ribosomal protein L27	Core	11	FRAN031_00871	FRAN037_00872	FRAN244_00869	FRAN249_00869	FRAN250_00862	FRAN251_00868	FRAN253_00868	FRAN254_00923	FRAN255_00903	FRAN256_00886	SchuS4_00870
rne		Ribonuclease E	Core	11	FRAN031_01401	FRAN037_01398 FRAN037_01397	FRAN244_01392	FRAN249_01392	FRAN250_01389	FRAN251_01395	FRAN253_01395	FRAN254_01504	FRAN255_01457	FRAN256_01423 FRAN256_01424 FRAN256_01425	SchuS4_01393
group_180		hypothetical protein	Core	11	FRAN031_01524	FRAN037_01519	FRAN244_01513	FRAN249_01513	FRAN250_01514	FRAN251_01516	FRAN253_01517	FRAN254_01642	FRAN255_01584	FRAN256_01556 FRAN256_01558 FRAN256_01557	SchuS4_01514
group_1800		hypothetical protein	Core	11	FRAN031_00638	FRAN037_00640	FRAN244_00638	FRAN249_00638	FRAN250_00630	FRAN251_00635	FRAN253_00637	FRAN254_00671	FRAN255_00663	FRAN256_00651	SchuS4_00639
group_1801		hypothetical protein	Core	11	FRAN031_00729	FRAN037_00730	FRAN244_00727	FRAN249_00727	FRAN250_00719	FRAN251_00724	FRAN253_00726	FRAN254_00763	FRAN255_00755	FRAN256_00741	SchuS4_00728
yafV		Omega-amidase YafV	Core	11	FRAN031_01627	FRAN037_01624	FRAN244_01615	FRAN249_01616	FRAN250_01616	FRAN251_01620	FRAN253_01619	FRAN254_01747	FRAN255_01687	FRAN256_01666	SchuS4_01616
group_1803		hypothetical protein	Core	11	FRAN031_00728	FRAN037_00729	FRAN244_00726	FRAN249_00726	FRAN250_00718	FRAN251_00723	FRAN253_00725	FRAN254_00762	FRAN255_00754	FRAN256_00740	SchuS4_00727
group_1804		hypothetical protein	Core	11	FRAN031_01333	FRAN037_01329	FRAN244_01324	FRAN249_01324	FRAN250_01321	FRAN251_01327	FRAN253_01326	FRAN254_01428	FRAN255_01386	FRAN256_01357	SchuS4_01325
speE		Polyamine aminopropyltransferase	Core	11	FRAN031_00478	FRAN037_00479	FRAN244_00478	FRAN249_00478	FRAN250_00469	FRAN251_00474	FRAN253_00477	FRAN254_00501	FRAN255_00494	FRAN256_00485	SchuS4_00479
group_1806		hypothetical protein	Core	11	FRAN031_00268	FRAN037_00269	FRAN244_00267	FRAN249_00267	FRAN250_00261	FRAN251_00263	FRAN253_00267	FRAN254_00277	FRAN255_00277	FRAN256_00273	SchuS4_00268
group_1807		hypothetical protein	Core	11	FRAN031_01163	FRAN037_01160	FRAN244_01155	FRAN249_01155	FRAN250_01152	FRAN251_01157	FRAN253_01157	FRAN254_01240	FRAN255_01208	FRAN256_01184	SchuS4_01156
oppB_2		Oligopeptide transport system permease protein OppB	Core	11	FRAN031_00136	FRAN037_00136	FRAN244_00135	FRAN249_00135	FRAN250_00130	FRAN251_00132	FRAN253_00135	FRAN254_00138	FRAN255_00142	FRAN256_00141	SchuS4_00135
group_1809		hypothetical protein	Core	11	FRAN031_01311	FRAN037_01307	FRAN244_01302	FRAN249_01302	FRAN250_01299	FRAN251_01305	FRAN253_01304	FRAN254_01402	FRAN255_01363	FRAN256_01333	SchuS4_01303
group_181		hypothetical protein	Core	11	FRAN031_01591	FRAN037_01589	FRAN244_01580	FRAN249_01581	FRAN250_01581	FRAN251_01585	FRAN253_01584	FRAN254_01709	FRAN255_01652	FRAN256_01629 FRAN256_01628	SchuS4_01581
ggt		Glutathione hydrolase proenzyme	Core	11	FRAN031_01348	FRAN037_01344	FRAN244_01339	FRAN249_01339	FRAN250_01336	FRAN251_01342	FRAN253_01341	FRAN254_01444	FRAN255_01403	FRAN256_01372	SchuS4_01340
proC		Pyrroline-5-carboxylate reductase	Core	11	FRAN031_01793	FRAN037_01788	FRAN244_01778	FRAN249_01779	FRAN250_01779	FRAN251_01784	FRAN253_01782	FRAN254_01933	FRAN255_01850	FRAN256_01839	SchuS4_01779
sspA		Stringent starvation protein A	Core	11	FRAN031_00508	FRAN037_00509	FRAN244_00508	FRAN249_00508	FRAN250_00499	FRAN251_00504	FRAN253_00507	FRAN254_00537	FRAN255_00527	FRAN256_00518	SchuS4_00509
group_1813		hypothetical protein	Core	11	FRAN031_01614	FRAN037_01611	FRAN244_01602	FRAN249_01603	FRAN250_01603	FRAN251_01607	FRAN253_01606	FRAN254_01732	FRAN255_01673	FRAN256_01652	SchuS4_01603
pmpR		Transcriptional regulatory protein PmpR	Core	11	FRAN031_00737	FRAN037_00738	FRAN244_00735	FRAN249_00735	FRAN250_00727	FRAN251_00732	FRAN253_00734	FRAN254_00774	FRAN255_00764	FRAN256_00750	SchuS4_00736
sdhB		Succinate dehydrogenase iron-sulfur subunit	Core	11	FRAN031_00080	FRAN037_00080	FRAN244_00079	FRAN249_00079	FRAN250_00074	FRAN251_00079	FRAN253_00079	FRAN254_00082	FRAN255_00082	FRAN256_00081	SchuS4_00079
group_1816		hypothetical protein	Core	11	FRAN031_00166	FRAN037_00166	FRAN244_00165	FRAN249_00165	FRAN250_00160	FRAN251_00162	FRAN253_00165	FRAN254_00170	FRAN255_00173	FRAN256_00174	SchuS4_00165
rpsQ		30S ribosomal protein S17	Core	11	FRAN031_00369	FRAN037_00370	FRAN244_00368	FRAN249_00368	FRAN250_00360	FRAN251_00364	FRAN253_00368	FRAN254_00383	FRAN255_00382	FRAN256_00376	SchuS4_00369
rpsP		30S ribosomal protein S16	Core	11	FRAN031_00168	FRAN037_00168	FRAN244_00167	FRAN249_00167	FRAN250_00162	FRAN251_00164	FRAN253_00167	FRAN254_00172	FRAN255_00175	FRAN256_00176	SchuS4_00167
rhlE		ATP-dependent RNA helicase RhlE	Core	11	FRAN031_01078	FRAN037_01076	FRAN244_01071	FRAN249_01071	FRAN250_01067	FRAN251_01072	FRAN253_01073	FRAN254_01146	FRAN255_01114	FRAN256_01092	SchuS4_01072
trmB		tRNA (guanine-N(7)-)-methyltransferase	Core	11	FRAN031_01644	FRAN037_01640	FRAN244_01631	FRAN249_01632	FRAN250_01632	FRAN251_01636	FRAN253_01635	FRAN254_01763	FRAN255_01704	FRAN256_01685 FRAN256_01684	SchuS4_01632
group_1820		hypothetical protein	Core	11	FRAN031_01812	FRAN037_01807	FRAN244_01797	FRAN249_01798	FRAN250_01798	FRAN251_01803	FRAN253_01801	FRAN254_01955	FRAN255_01869	FRAN256_01858	SchuS4_01798
rpsT		30S ribosomal protein S20	Core	11	FRAN031_01934	FRAN037_01929	FRAN244_01920	FRAN249_01921	FRAN250_01921	FRAN251_01926	FRAN253_01925	FRAN254_02082	FRAN255_01995	FRAN256_01984	SchuS4_01922
group_1822		Bacterial lipoprotein	Core	11	FRAN031_00533	FRAN037_00534	FRAN244_00533	FRAN249_00533	FRAN250_00525	FRAN251_00530	FRAN253_00532	FRAN254_00564	FRAN255_00552	FRAN256_00546	SchuS4_00534
accB		Biotin carboxyl carrier protein of acetyl-CoA carboxylase	Core	11	FRAN031_00523	FRAN037_00524	FRAN244_00523	FRAN249_00523	FRAN250_00515	FRAN251_00520	FRAN253_00522	FRAN254_00553	FRAN255_00542	FRAN256_00532	SchuS4_00524
group_1824		hypothetical protein	Core	11	FRAN031_01820	FRAN037_01815	FRAN244_01805	FRAN249_01806	FRAN250_01806	FRAN251_01811	FRAN253_01809	FRAN254_01965	FRAN255_01878	FRAN256_01868	SchuS4_01806
ftsY		Signal recognition particle receptor FtsY	Core	11	FRAN031_00132	FRAN037_00132	FRAN244_00131	FRAN249_00131	FRAN250_00126	FRAN251_00128	FRAN253_00131	FRAN254_00134	FRAN255_00137	FRAN256_00137	SchuS4_00131
rplI		50S ribosomal protein L9	Core	11	FRAN031_01199	FRAN037_01195	FRAN244_01190	FRAN249_01190	FRAN250_01187	FRAN251_01192	FRAN253_01192	FRAN254_01280	FRAN255_01244	FRAN256_01219	SchuS4_01191
purT		Formate-dependent phosphoribosylglycinamide formyltransferase	Core	11	FRAN031_02018	FRAN037_02028	FRAN244_02033	FRAN249_02034	FRAN250_02034	FRAN251_02033	FRAN253_02037	FRAN254_02198	FRAN255_02110	FRAN256_02099	SchuS4_02034
group_1828		hypothetical protein	Core	11	FRAN031_00920	FRAN037_00919	FRAN244_00916	FRAN249_00916	FRAN250_00909	FRAN251_00915	FRAN253_00916	FRAN254_00980	FRAN255_00952	FRAN256_00935	SchuS4_00917
pilE		Fimbrial protein	Core	11	FRAN031_01009	FRAN037_01007	FRAN244_01003	FRAN249_01003	FRAN250_00998	FRAN251_01003	FRAN253_01004	FRAN254_01070	FRAN255_01042	FRAN256_01019	SchuS4_01004
hsrA_2		putative transport protein HsrA	Core	11	FRAN031_01654 FRAN031_01655	FRAN037_01650 FRAN037_01651	FRAN244_01641 FRAN244_01642	FRAN249_01642 FRAN249_01643	FRAN250_01642 FRAN250_01643	FRAN251_01646 FRAN251_01647	FRAN253_01645 FRAN253_01646	FRAN254_01773 FRAN254_01774	FRAN255_01713 FRAN255_01714	FRAN256_01697 FRAN256_01698	SchuS4_01642 SchuS4_01643
htpG		Chaperone protein HtpG	Core	11	FRAN031_00417	FRAN037_00394	FRAN244_00416	FRAN249_00416	FRAN250_00384	FRAN251_00388	FRAN253_00392	FRAN254_00408	FRAN255_00407	FRAN256_00400	SchuS4_00393
group_1831		hypothetical protein	Core	11	FRAN031_01599	FRAN037_01596	FRAN244_01587	FRAN249_01588	FRAN250_01588	FRAN251_01592	FRAN253_01591	FRAN254_01718	FRAN255_01659	FRAN256_01636	SchuS4_01588
group_1832		hypothetical protein	Core	11	FRAN031_01907	FRAN037_01902	FRAN244_01893	FRAN249_01894	FRAN250_01894	FRAN251_01899	FRAN253_01898	FRAN254_02053	FRAN255_01969	FRAN256_01957	SchuS4_01895
rsgA		Small ribosomal subunit biogenesis GTPase RsgA	Core	11	FRAN031_00534	FRAN037_00535	FRAN244_00534	FRAN249_00534	FRAN250_00526	FRAN251_00531	FRAN253_00533	FRAN254_00565	FRAN255_00553	FRAN256_00547	SchuS4_00535
group_1834		hypothetical protein	Core	11	FRAN031_01768	FRAN037_01764	FRAN244_01754	FRAN249_01755	FRAN250_01755	FRAN251_01760	FRAN253_01758	FRAN254_01905	FRAN255_01825	FRAN256_01816	SchuS4_01755
truB		tRNA pseudouridine synthase B	Core	11	FRAN031_01787	FRAN037_01782	FRAN244_01772	FRAN249_01773	FRAN250_01773	FRAN251_01778	FRAN253_01776	FRAN254_01925	FRAN255_01844	FRAN256_01833	SchuS4_01773
dmpP		Phenol hydroxylase P5 protein	Core	11	FRAN031_00406	FRAN037_00405	FRAN244_00405	FRAN249_00405	FRAN250_00395	FRAN251_00400	FRAN253_00403	FRAN254_00419	FRAN255_00420	FRAN256_00412	SchuS4_00404
oppB_1		Oligopeptide transport system permease protein OppB	Core	11	FRAN031_00135	FRAN037_00135	FRAN244_00134	FRAN249_00134	FRAN250_00129	FRAN251_00131	FRAN253_00134	FRAN254_00137	FRAN255_00141	FRAN256_00140	SchuS4_00134
mlaC		Intermembrane phospholipid transport system binding protein MlaC	Core	11	FRAN031_01852	FRAN037_01847	FRAN244_01838	FRAN249_01839	FRAN250_01839	FRAN251_01844	FRAN253_01842	FRAN254_01997	FRAN255_01914	FRAN256_01900	SchuS4_01840
gcvT		Aminomethyltransferase	Core	11	FRAN031_00451	FRAN037_00452	FRAN244_00450	FRAN249_00450	FRAN250_00442	FRAN251_00447	FRAN253_00450	FRAN254_00469	FRAN255_00467	FRAN256_00462	SchuS4_00451
pglA		N,N'-diacetylbacillosaminyl-diphospho-undecaprenol alpha-1,3-N-acetylgalactosaminyltransferase	Core	11	FRAN031_01678	FRAN037_01675	FRAN244_01665	FRAN249_01666	FRAN250_01666	FRAN251_01670	FRAN253_01669	FRAN254_01798 FRAN254_01799	FRAN255_01737	FRAN256_01723 FRAN256_01724	SchuS4_01666
yciB		Intracellular septation protein	Core	11	FRAN031_01482	FRAN037_01479	FRAN244_01473	FRAN249_01473	FRAN250_01472	FRAN251_01476	FRAN253_01477	FRAN254_01596	FRAN255_01542	FRAN256_01514	SchuS4_01473
lolB		Outer-membrane lipoprotein LolB	Core	11	FRAN031_00300	FRAN037_00301	FRAN244_00299	FRAN249_00299	FRAN250_00293	FRAN251_00295	FRAN253_00299	FRAN254_00313	FRAN255_00314	FRAN256_00305	SchuS4_00300
group_1842		hypothetical protein	Core	11	FRAN031_00600	FRAN037_00602	FRAN244_00600	FRAN249_00600	FRAN250_00592	FRAN251_00597	FRAN253_00599	FRAN254_00632	FRAN255_00619	FRAN256_00613	SchuS4_00601
ruvB_1		Holliday junction ATP-dependent DNA helicase RuvB	Core	11	FRAN031_00211	FRAN037_00211	FRAN244_00210	FRAN249_00210	FRAN250_00205	FRAN251_00207	FRAN253_00210	FRAN254_00217	FRAN255_00219	FRAN256_00217	SchuS4_00210
cvfB		Conserved virulence factor B	Core	11	FRAN031_01233	FRAN037_01229	FRAN244_01224	FRAN249_01224	FRAN250_01221	FRAN251_01226	FRAN253_01226	FRAN254_01318	FRAN255_01279	FRAN256_01253	SchuS4_01225
der		GTPase Der	Core	11	FRAN031_01495	FRAN037_01492	FRAN244_01486	FRAN249_01486	FRAN250_01485	FRAN251_01489	FRAN253_01490	FRAN254_01610	FRAN255_01555	FRAN256_01527	SchuS4_01486
rplF		50S ribosomal protein L6	Core	11	FRAN031_00375	FRAN037_00376	FRAN244_00374	FRAN249_00374	FRAN250_00366	FRAN251_00370	FRAN253_00374	FRAN254_00389	FRAN255_00388	FRAN256_00382	SchuS4_00375
lgt		Phosphatidylglycerol--prolipoprotein diacylglyceryl transferase	Core	11	FRAN031_01402	FRAN037_01399	FRAN244_01393	FRAN249_01393	FRAN250_01390	FRAN251_01396	FRAN253_01396	FRAN254_01505	FRAN255_01458	FRAN256_01426	SchuS4_01394
group_1848		hypothetical protein	Core	11	FRAN031_00667	FRAN037_00669	FRAN244_00667	FRAN249_00667	FRAN250_00659	FRAN251_00664	FRAN253_00666	FRAN254_00701	FRAN255_00695	FRAN256_00682	SchuS4_00668
coaBC		Coenzyme A biosynthesis bifunctional protein CoaBC	Core	11	FRAN031_01307	FRAN037_01303	FRAN244_01298	FRAN249_01298	FRAN250_01295	FRAN251_01301	FRAN253_01300	FRAN254_01397	FRAN255_01359	FRAN256_01327	SchuS4_01299
aceF		Dihydrolipoyllysine-residue acetyltransferase component of pyruvate dehydrogenase complex	Core	11	FRAN031_01702	FRAN037_01699	FRAN244_01689	FRAN249_01690	FRAN250_01690	FRAN251_01695	FRAN253_01693	FRAN254_01825 FRAN254_01826	FRAN255_01762	FRAN256_01750	SchuS4_01690
group_1850		hypothetical protein	Core	11	FRAN031_01394	FRAN037_01390	FRAN244_01385	FRAN249_01385	FRAN250_01382	FRAN251_01388	FRAN253_01388	FRAN254_01497	FRAN255_01450	FRAN256_01415	SchuS4_01386
tdk		Thymidine kinase	Core	11	FRAN031_00697	FRAN037_00699	FRAN244_00696	FRAN249_00696	FRAN250_00688	FRAN251_00693	FRAN253_00695	FRAN254_00730	FRAN255_00724	FRAN256_00712	SchuS4_00697
group_1852		hypothetical protein	Core	11	FRAN031_00619	FRAN037_00621	FRAN244_00619	FRAN249_00619	FRAN250_00611	FRAN251_00616	FRAN253_00618	FRAN254_00652	FRAN255_00642	FRAN256_00632	SchuS4_00620
group_1853		hypothetical protein	Core	11	FRAN031_00935	FRAN037_00933	FRAN244_00930	FRAN249_00930	FRAN250_00923	FRAN251_00929	FRAN253_00930	FRAN254_00994	FRAN255_00965	FRAN256_00947	SchuS4_00931
pyrB		Aspartate carbamoyltransferase catalytic subunit	Core	11	FRAN031_01918	FRAN037_01913	FRAN244_01904	FRAN249_01905	FRAN250_01905	FRAN251_01910	FRAN253_01909	FRAN254_02065	FRAN255_01978	FRAN256_01968	SchuS4_01906
msrA_2		Peptide methionine sulfoxide reductase MsrA	Core	11	FRAN031_02052	FRAN037_02077	FRAN244_02068	FRAN249_02069	FRAN250_02064	FRAN251_02067	FRAN253_02071	FRAN254_02237	FRAN255_02147	FRAN256_02132	SchuS4_02069
group_1856		hypothetical protein	Core	11	FRAN031_01732	FRAN037_01728	FRAN244_01718	FRAN249_01719	FRAN250_01719	FRAN251_01724	FRAN253_01722	FRAN254_01862	FRAN255_01792	FRAN256_01780	SchuS4_01719
group_1857		hypothetical protein	Core	11	FRAN031_01037	FRAN037_01035	FRAN244_01031	FRAN249_01031	FRAN250_01026	FRAN251_01031	FRAN253_01032	FRAN254_01099	FRAN255_01069	FRAN256_01047	SchuS4_01032
trpA		Tryptophan synthase alpha chain	Core	11	FRAN031_02025	FRAN037_02021	FRAN244_02040	FRAN249_02041	FRAN250_02041	FRAN251_02040	FRAN253_02044	FRAN254_02205	FRAN255_02116	FRAN256_02106	SchuS4_02041
hlyU		Transcriptional activator HlyU	Core	11	FRAN031_01637	FRAN037_01634	FRAN244_01625	FRAN249_01626	FRAN250_01626	FRAN251_01630	FRAN253_01629	FRAN254_01757	FRAN255_01699	FRAN256_01677	SchuS4_01626
tyrP_3		Tyrosine-specific transport protein	Core	11	FRAN031_01731	FRAN037_01727	FRAN244_01717	FRAN249_01718	FRAN250_01718	FRAN251_01723	FRAN253_01721	FRAN254_01861 FRAN254_01858 FRAN254_01859	FRAN255_01791	FRAN256_01779	SchuS4_01718
ubiG		Ubiquinone biosynthesis O-methyltransferase	Core	11	FRAN031_01829	FRAN037_01824	FRAN244_01814	FRAN249_01815	FRAN250_01815	FRAN251_01820	FRAN253_01818	FRAN254_01973	FRAN255_01887	FRAN256_01878	SchuS4_01815
polC		DNA polymerase III PolC-type	Core	11	FRAN031_01372	FRAN037_01368	FRAN244_01363	FRAN249_01363	FRAN250_01360	FRAN251_01366	FRAN253_01365	FRAN254_01474	FRAN255_01427	FRAN256_01392	SchuS4_01364
tcdA		tRNA threonylcarbamoyladenosine dehydratase	Core	11	FRAN031_00601	FRAN037_00603	FRAN244_00601	FRAN249_00601	FRAN250_00593	FRAN251_00598	FRAN253_00600	FRAN254_00633	FRAN255_00620	FRAN256_00614	SchuS4_00602
group_1863		hypothetical protein	Core	11	FRAN031_01994	FRAN037_02052	FRAN244_02009	FRAN249_02010	FRAN250_02010	FRAN251_02009	FRAN253_02013	FRAN254_02173	FRAN255_02087	FRAN256_02075	SchuS4_02010
gap		Glyceraldehyde-3-phosphate dehydrogenase	Core	11	FRAN031_01569	FRAN037_01566	FRAN244_01558	FRAN249_01559	FRAN250_01559	FRAN251_01563	FRAN253_01562	FRAN254_01687	FRAN255_01629	FRAN256_01605	SchuS4_01559
rpsC		30S ribosomal protein S3	Core	11	FRAN031_00366	FRAN037_00367	FRAN244_00365	FRAN249_00365	FRAN250_00357	FRAN251_00361	FRAN253_00365	FRAN254_00380	FRAN255_00379	FRAN256_00373	SchuS4_00366
tig		Trigger factor	Core	11	FRAN031_00699	FRAN037_00701	FRAN244_00698	FRAN249_00698	FRAN250_00690	FRAN251_00695	FRAN253_00697	FRAN254_00732	FRAN255_00726	FRAN256_00714	SchuS4_00699
group_1867		hypothetical protein	Core	11	FRAN031_01074	FRAN037_01072	FRAN244_01067	FRAN249_01067	FRAN250_01063	FRAN251_01068	FRAN253_01069	FRAN254_01142	FRAN255_01110	FRAN256_01088	SchuS4_01068
group_1868		hypothetical protein	Core	11	FRAN031_01288	FRAN037_01284	FRAN244_01279	FRAN249_01279	FRAN250_01276	FRAN251_01281	FRAN253_01281	FRAN254_01379	FRAN255_01338	FRAN256_01309	SchuS4_01280
group_1869		hypothetical protein	Core	11	FRAN031_02013	FRAN037_02033	FRAN244_02028	FRAN249_02029	FRAN250_02029	FRAN251_02028	FRAN253_02032	FRAN254_02193	FRAN255_02105	FRAN256_02094	SchuS4_02029
cbpA		Curved DNA-binding protein	Core	11	FRAN031_01733	FRAN037_01729	FRAN244_01719	FRAN249_01720	FRAN250_01720	FRAN251_01725	FRAN253_01723	FRAN254_01863	FRAN255_01793	FRAN256_01782 FRAN256_01781	SchuS4_01720
atpG		ATP synthase gamma chain	Core	11	FRAN031_00069	FRAN037_00069	FRAN244_00068	FRAN249_00068	FRAN250_00063	FRAN251_00068	FRAN253_00068	FRAN254_00071	FRAN255_00071	FRAN256_00070	SchuS4_00068
yaaA		Peroxide stress resistance protein YaaA	Core	11	FRAN031_01953	FRAN037_01948	FRAN244_01939	FRAN249_01940	FRAN250_01940	FRAN251_01945	FRAN253_01944	FRAN254_02102	FRAN255_02013	FRAN256_02004	SchuS4_01941
ftsL		Cell division protein FtsL	Core	11	FRAN031_00781	FRAN037_00782	FRAN244_00779	FRAN249_00779	FRAN250_00772	FRAN251_00777	FRAN253_00778	FRAN254_00827	FRAN255_00811	FRAN256_00795	SchuS4_00780
group_1873		hypothetical protein	Core	11	FRAN031_01144	FRAN037_01141	FRAN244_01136	FRAN249_01136	FRAN250_01133	FRAN251_01138	FRAN253_01138	FRAN254_01220	FRAN255_01188	FRAN256_01164	SchuS4_01137
rpmC		50S ribosomal protein L29	Core	11	FRAN031_00368	FRAN037_00369	FRAN244_00367	FRAN249_00367	FRAN250_00359	FRAN251_00363	FRAN253_00367	FRAN254_00382	FRAN255_00381	FRAN256_00375	SchuS4_00368
group_1875		hypothetical protein	Core	11	FRAN031_00535	FRAN037_00536	FRAN244_00535	FRAN249_00535	FRAN250_00527	FRAN251_00532	FRAN253_00534	FRAN254_00566	FRAN255_00554	FRAN256_00548	SchuS4_00536
group_1876		hypothetical protein	Core	11	FRAN031_01296	FRAN037_01292	FRAN244_01287	FRAN249_01287	FRAN250_01284	FRAN251_01289	FRAN253_01289	FRAN254_01386	FRAN255_01347	FRAN256_01316	SchuS4_01288
cas1-1_1		CRISPR-associated endonuclease Cas1 1	Core	11	FRAN031_00654	FRAN037_00656	FRAN244_00654	FRAN249_00654	FRAN250_00646	FRAN251_00651	FRAN253_00653	FRAN254_00688	FRAN255_00682	FRAN256_00668	SchuS4_00655
coaX_1		Type III pantothenate kinase	Core	11	FRAN031_00124	FRAN037_00124	FRAN244_00123	FRAN249_00123	FRAN250_00118	FRAN251_00120	FRAN253_00123	FRAN254_00125	FRAN255_00129	FRAN256_00129	SchuS4_00123
aroE_1		Shikimate dehydrogenase (NADP(+))	Core	11	FRAN031_00265	FRAN037_00266	FRAN244_00264	FRAN249_00264	FRAN250_00258	FRAN251_00260	FRAN253_00264	FRAN254_00274	FRAN255_00274	FRAN256_00270	SchuS4_00265
group_188		hypothetical protein	Core	11	FRAN031_01736	FRAN037_01732	FRAN244_01722	FRAN249_01723	FRAN250_01723	FRAN251_01728	FRAN253_01726	FRAN254_01866 FRAN254_01867	FRAN255_01796	FRAN256_01785	SchuS4_01723
rplS		50S ribosomal protein L19	Core	11	FRAN031_00171	FRAN037_00171	FRAN244_00170	FRAN249_00170	FRAN250_00165	FRAN251_00167	FRAN253_00170	FRAN254_00175	FRAN255_00178	FRAN256_00179	SchuS4_00170
galP_1		Galactose-proton symporter	Core	11	FRAN031_01691	FRAN037_01688	FRAN244_01678	FRAN249_01679	FRAN250_01679	FRAN251_01683	FRAN253_01682	FRAN254_01814	FRAN255_01751	FRAN256_01739	SchuS4_01679
pcp		Pyrrolidone-carboxylate peptidase	Core	11	FRAN031_00330	FRAN037_00331	FRAN244_00329	FRAN249_00329	FRAN250_00321	FRAN251_00325	FRAN253_00329	FRAN254_00343	FRAN255_00342	FRAN256_00334	SchuS4_00330
group_1883		hypothetical protein	Core	11	FRAN031_02030	FRAN037_02016	FRAN244_02046	FRAN249_02047	FRAN250_02046	FRAN251_02045	FRAN253_02049	FRAN254_02210	FRAN255_02122	FRAN256_02112	SchuS4_02047
group_1884		hypothetical protein	Core	11	FRAN031_00866	FRAN037_00867	FRAN244_00864	FRAN249_00864	FRAN250_00857	FRAN251_00863	FRAN253_00863	FRAN254_00918	FRAN255_00898	FRAN256_00882	SchuS4_00865
group_1885		hypothetical protein	Core	11	FRAN031_01075	FRAN037_01073	FRAN244_01068	FRAN249_01068	FRAN250_01064	FRAN251_01069	FRAN253_01070	FRAN254_01143	FRAN255_01111	FRAN256_01089	SchuS4_01069
group_1886		hypothetical protein	Core	11	FRAN031_01239	FRAN037_01235	FRAN244_01230	FRAN249_01230	FRAN250_01227	FRAN251_01232	FRAN253_01232	FRAN254_01324	FRAN255_01286	FRAN256_01259	SchuS4_01231
group_1887		hypothetical protein	Core	11	FRAN031_00303	FRAN037_00304	FRAN244_00302	FRAN249_00302	FRAN250_00296	FRAN251_00298	FRAN253_00302	FRAN254_00316	FRAN255_00317	FRAN256_00308	SchuS4_00303
cyoD		Cytochrome bo(3) ubiquinol oxidase subunit 4	Core	11	FRAN031_00317	FRAN037_00318	FRAN244_00316	FRAN249_00316	FRAN250_00308	FRAN251_00312	FRAN253_00316	FRAN254_00330	FRAN255_00329	FRAN256_00321	SchuS4_00317
group_1889		putative zinc protease	Core	11	FRAN031_01511	FRAN037_01507	FRAN244_01501	FRAN249_01501	FRAN250_01500	FRAN251_01504	FRAN253_01505	FRAN254_01627	FRAN255_01572	FRAN256_01544	SchuS4_01501
pdhD		Dihydrolipoyl dehydrogenase	Core	11	FRAN031_01737 FRAN031_01738	FRAN037_01733 FRAN037_01734	FRAN244_01723 FRAN244_01724	FRAN249_01724 FRAN249_01725	FRAN250_01724 FRAN250_01725	FRAN251_01729 FRAN251_01730	FRAN253_01727 FRAN253_01728	FRAN254_01868 FRAN254_01869	FRAN255_01797	FRAN256_01786	SchuS4_01724 SchuS4_01725
galM		Aldose 1-epimerase	Core	11	FRAN031_01306	FRAN037_01302	FRAN244_01297	FRAN249_01297	FRAN250_01294	FRAN251_01300	FRAN253_01299	FRAN254_01396	FRAN255_01358	FRAN256_01326	SchuS4_01298
proQ		RNA chaperone ProQ	Core	11	FRAN031_01886	FRAN037_01881	FRAN244_01872	FRAN249_01873	FRAN250_01873	FRAN251_01878	FRAN253_01877	FRAN254_02032	FRAN255_01950	FRAN256_01938	SchuS4_01874
group_1892		hypothetical protein	Core	11	FRAN031_01228	FRAN037_01224	FRAN244_01219	FRAN249_01219	FRAN250_01216	FRAN251_01221	FRAN253_01221	FRAN254_01312	FRAN255_01274	FRAN256_01248	SchuS4_01220
ndhC		NAD(P)H-quinone oxidoreductase subunit 3, chloroplastic	Core	11	FRAN031_00034	FRAN037_00033	FRAN244_00033	FRAN249_00033	FRAN250_00028	FRAN251_00033	FRAN253_00033	FRAN254_00035	FRAN255_00037	FRAN256_00035	SchuS4_00033
group_1894		hypothetical protein	Core	11	FRAN031_01032	FRAN037_01030	FRAN244_01026	FRAN249_01026	FRAN250_01021	FRAN251_01026	FRAN253_01027	FRAN254_01094	FRAN255_01064	FRAN256_01042	SchuS4_01027
group_1895		hypothetical protein	Core	11	FRAN031_00272	FRAN037_00273	FRAN244_00271	FRAN249_00271	FRAN250_00265	FRAN251_00267	FRAN253_00271	FRAN254_00282	FRAN255_00282	FRAN256_00277	SchuS4_00272
group_1896		hypothetical protein	Core	11	FRAN031_00991	FRAN037_00989	FRAN244_00986	FRAN249_00986	FRAN250_00979	FRAN251_00985	FRAN253_00986	FRAN254_01051	FRAN255_01024	FRAN256_01003	SchuS4_00987
fabG_1		3-oxoacyl-[acyl-carrier-protein] reductase FabG	Core	11	FRAN031_01084	FRAN037_01082	FRAN244_01077	FRAN249_01077	FRAN250_01073	FRAN251_01078	FRAN253_01079	FRAN254_01154	FRAN255_01120	FRAN256_01099	SchuS4_01078
ybiX		PKHD-type hydroxylase YbiX	Core	11	FRAN031_01632	FRAN037_01629	FRAN244_01620	FRAN249_01621	FRAN250_01621	FRAN251_01625	FRAN253_01624	FRAN254_01752	FRAN255_01692	FRAN256_01671	SchuS4_01621
group_1899		hypothetical protein	Core	11	FRAN031_01816	FRAN037_01811	FRAN244_01801	FRAN249_01802	FRAN250_01802	FRAN251_01807	FRAN253_01805	FRAN254_01961	FRAN255_01874	FRAN256_01863	SchuS4_01802
group_19		hypothetical protein	Core	11	FRAN031_01937 FRAN031_01938 FRAN031_01939	FRAN037_01932 FRAN037_01933 FRAN037_01934	FRAN244_01923 FRAN244_01924 FRAN244_01925	FRAN249_01924 FRAN249_01925 FRAN249_01926	FRAN250_01924 FRAN250_01925 FRAN250_01926	FRAN251_01929 FRAN251_01930 FRAN251_01931	FRAN253_01928 FRAN253_01929 FRAN253_01930	FRAN254_02085 FRAN254_02086 FRAN254_02087	FRAN255_01998 FRAN255_01999	FRAN256_01987 FRAN256_01988 FRAN256_01989	SchuS4_01925 SchuS4_01926 SchuS4_01927
group_190		hypothetical protein	Core	11	FRAN031_01746	FRAN037_01742	FRAN244_01732	FRAN249_01733	FRAN250_01733	FRAN251_01738	FRAN253_01736	FRAN254_01877	FRAN255_01805 FRAN255_01804	FRAN256_01793	SchuS4_01733
tal		Transaldolase	Core	11	FRAN031_01240	FRAN037_01236	FRAN244_01231	FRAN249_01231	FRAN250_01228	FRAN251_01233	FRAN253_01233	FRAN254_01325	FRAN255_01287	FRAN256_01260	SchuS4_01232
group_1901		hypothetical protein	Core	11	FRAN031_01352	FRAN037_01348	FRAN244_01343	FRAN249_01343	FRAN250_01340	FRAN251_01346	FRAN253_01345	FRAN254_01448	FRAN255_01406	FRAN256_01376	SchuS4_01344
rpsK		30S ribosomal protein S11	Core	11	FRAN031_00383	FRAN037_00384	FRAN244_00382	FRAN249_00382	FRAN250_00374	FRAN251_00378	FRAN253_00382	FRAN254_00397	FRAN255_00396	FRAN256_00390	SchuS4_00383
hcaB		3-phenylpropionate-dihydrodiol/cinnamic acid-dihydrodiol dehydrogenase	Core	11	FRAN031_01051	FRAN037_01049	FRAN244_01044	FRAN249_01044	FRAN250_01040	FRAN251_01045	FRAN253_01046	FRAN254_01118	FRAN255_01083	FRAN256_01061	SchuS4_01045
group_1904		Epimerase family protein	Core	11	FRAN031_00103	FRAN037_00103	FRAN244_00102	FRAN249_00102	FRAN250_00097	FRAN251_00102	FRAN253_00102	FRAN254_00104	FRAN255_00107	FRAN256_00105	SchuS4_00102
tauB		Taurine import ATP-binding protein TauB	Core	11	FRAN031_00194	FRAN037_00194	FRAN244_00193	FRAN249_00193	FRAN250_00188	FRAN251_00190	FRAN253_00193	FRAN254_00199	FRAN255_00200	FRAN256_00202	SchuS4_00193
ycfH		putative metal-dependent hydrolase YcfH	Core	11	FRAN031_01653	FRAN037_01649	FRAN244_01640	FRAN249_01641	FRAN250_01641	FRAN251_01645	FRAN253_01644	FRAN254_01772	FRAN255_01712	FRAN256_01696	SchuS4_01641
rlmN		Dual-specificity RNA methyltransferase RlmN	Core	11	FRAN031_01197	FRAN037_01193	FRAN244_01188	FRAN249_01188	FRAN250_01185	FRAN251_01190	FRAN253_01190	FRAN254_01278	FRAN255_01242	FRAN256_01217	SchuS4_01189
group_1908		hypothetical protein	Core	11	FRAN031_00934	FRAN037_00932	FRAN244_00929	FRAN249_00929	FRAN250_00922	FRAN251_00928	FRAN253_00929	FRAN254_00993	FRAN255_00964	FRAN256_00946	SchuS4_00930
group_1909		IS1595 family transposase ISFtu6	Core	11	FRAN031_01821	FRAN037_01816	FRAN244_01806	FRAN249_01807	FRAN250_01807	FRAN251_01812	FRAN253_01810	FRAN254_01966	FRAN255_01879	FRAN256_01869	SchuS4_01807
ocd_1		Ornithine cyclodeaminase	Core	11	FRAN031_01762 FRAN031_01763	FRAN037_01758 FRAN037_01759	FRAN244_01748 FRAN244_01749	FRAN249_01749 FRAN249_01750	FRAN250_01749 FRAN250_01750	FRAN251_01754 FRAN251_01755	FRAN253_01752 FRAN253_01753	FRAN254_01899 FRAN254_01900	FRAN255_01819	FRAN256_01811	SchuS4_01749 SchuS4_01750
ubiA		4-hydroxybenzoate octaprenyltransferase	Core	11	FRAN031_00971	FRAN037_00969	FRAN244_00966	FRAN249_00966	FRAN250_00959	FRAN251_00965	FRAN253_00966	FRAN254_01031	FRAN255_01003	FRAN256_00983	SchuS4_00967
group_1911		hypothetical protein	Core	11	FRAN031_00572	FRAN037_00574	FRAN244_00572	FRAN249_00572	FRAN250_00564	FRAN251_00569	FRAN253_00571	FRAN254_00603	FRAN255_00593	FRAN256_00586	SchuS4_00573
rlmB_2		23S rRNA (guanosine-2'-O-)-methyltransferase RlmB	Core	11	FRAN031_01259	FRAN037_01255	FRAN244_01250	FRAN249_01250	FRAN250_01247	FRAN251_01252	FRAN253_01252	FRAN254_01347	FRAN255_01307	FRAN256_01278	SchuS4_01251
group_1913		hypothetical protein	Core	11	FRAN031_00323	FRAN037_00324	FRAN244_00322	FRAN249_00322	FRAN250_00314	FRAN251_00318	FRAN253_00322	FRAN254_00336	FRAN255_00335	FRAN256_00327	SchuS4_00323
pth		Peptidyl-tRNA hydrolase	Core	11	FRAN031_00763	FRAN037_00764	FRAN244_00761	FRAN249_00761	FRAN250_00753	FRAN251_00758	FRAN253_00760	FRAN254_00803	FRAN255_00791	FRAN256_00775	SchuS4_00762
rfbB		dTDP-glucose 4,6-dehydratase	Core	11	FRAN031_01666	FRAN037_01662	FRAN244_01653	FRAN249_01654	FRAN250_01654	FRAN251_01658	FRAN253_01657	FRAN254_01785	FRAN255_01726	FRAN256_01710	SchuS4_01654
group_1916		hypothetical protein	Core	11	FRAN031_01713	FRAN037_01710	FRAN244_01700	FRAN249_01701	FRAN250_01701	FRAN251_01706	FRAN253_01704	FRAN254_01837	FRAN255_01773	FRAN256_01762	SchuS4_01701
cobQ		Cobyric acid synthase	Core	11	FRAN031_01028	FRAN037_01026	FRAN244_01022	FRAN249_01022	FRAN250_01017	FRAN251_01022	FRAN253_01023	FRAN254_01090	FRAN255_01060	FRAN256_01038	SchuS4_01023
group_1918		hypothetical protein	Core	11	FRAN031_00986	FRAN037_00984	FRAN244_00981	FRAN249_00981	FRAN250_00974	FRAN251_00980	FRAN253_00981	FRAN254_01046	FRAN255_01019	FRAN256_00997	SchuS4_00982
group_1919		hypothetical protein	Core	11	FRAN031_01463	FRAN037_01460	FRAN244_01454	FRAN249_01454	FRAN250_01453	FRAN251_01457	FRAN253_01458	FRAN254_01575	FRAN255_01522	FRAN256_01495	SchuS4_01455
senX3		hypothetical protein	Core	11	FRAN031_01773	FRAN037_01769	FRAN244_01759	FRAN249_01760	FRAN250_01760	FRAN251_01765	FRAN253_01763	FRAN254_01910	FRAN255_01831 FRAN255_01832	FRAN256_01821	SchuS4_01760
atpH_1		ATP synthase subunit c	Core	11	FRAN031_00065	FRAN037_00065	FRAN244_00064	FRAN249_00064	FRAN250_00059	FRAN251_00064	FRAN253_00064	FRAN254_00067	FRAN255_00067	FRAN256_00066	SchuS4_00064
group_1921		hypothetical protein	Core	11	FRAN031_00425	FRAN037_00426	FRAN244_00424	FRAN249_00424	FRAN250_00416	FRAN251_00421	FRAN253_00424	FRAN254_00441	FRAN255_00441	FRAN256_00434	SchuS4_00425
group_1922		hypothetical protein	Core	11	FRAN031_01415	FRAN037_01412	FRAN244_01406	FRAN249_01406	FRAN250_01403	FRAN251_01409	FRAN253_01409	FRAN254_01524	FRAN255_01472	FRAN256_01442	SchuS4_01407
murE_1		UDP-N-acetylmuramoyl-L-alanyl-D-glutamate--2,6-diaminopimelate ligase	Core	11	FRAN031_00464	FRAN037_00465	FRAN244_00464	FRAN249_00464	FRAN250_00455	FRAN251_00460	FRAN253_00463	FRAN254_00487	FRAN255_00480	FRAN256_00475	SchuS4_00465
hemH		Ferrochelatase	Core	11	FRAN031_01292	FRAN037_01288	FRAN244_01283	FRAN249_01283	FRAN250_01280	FRAN251_01285	FRAN253_01285	FRAN254_01382	FRAN255_01343	FRAN256_01313	SchuS4_01284
group_1925		hypothetical protein	Core	11	FRAN031_01421	FRAN037_01418	FRAN244_01412	FRAN249_01412	FRAN250_01409	FRAN251_01415	FRAN253_01415	FRAN254_01530	FRAN255_01480	FRAN256_01451	SchuS4_01413
bicA		Bicarbonate transporter BicA	Core	11	FRAN031_01531	FRAN037_01526	FRAN244_01520	FRAN249_01520	FRAN250_01521	FRAN251_01523	FRAN253_01524	FRAN254_01649	FRAN255_01591	FRAN256_01565	SchuS4_01521
ychF		Ribosome-binding ATPase YchF	Core	11	FRAN031_00762	FRAN037_00763	FRAN244_00760	FRAN249_00760	FRAN250_00752	FRAN251_00757	FRAN253_00759	FRAN254_00802	FRAN255_00790	FRAN256_00774	SchuS4_00761
secF		Protein translocase subunit SecF	Core	11	FRAN031_01265	FRAN037_01261	FRAN244_01256	FRAN249_01256	FRAN250_01253	FRAN251_01258	FRAN253_01258	FRAN254_01354	FRAN255_01313	FRAN256_01285	SchuS4_01257
ybhF		putative multidrug ABC transporter ATP-binding protein YbhF	Core	11	FRAN031_00818	FRAN037_00819	FRAN244_00816	FRAN249_00816	FRAN250_00809	FRAN251_00815	FRAN253_00815	FRAN254_00867	FRAN255_00847	FRAN256_00834	SchuS4_00817
group_193		hypothetical protein	Core	11	FRAN031_01774 FRAN031_01775	FRAN037_01770 FRAN037_01771	FRAN244_01760 FRAN244_01761	FRAN249_01761 FRAN249_01762	FRAN250_01761 FRAN250_01762	FRAN251_01766 FRAN251_01767	FRAN253_01764 FRAN253_01765	FRAN254_01911 FRAN254_01912	FRAN255_01833	FRAN256_01822	SchuS4_01761 SchuS4_01762
group_1930		hypothetical protein	Core	11	FRAN031_01378	FRAN037_01374	FRAN244_01369	FRAN249_01369	FRAN250_01366	FRAN251_01372	FRAN253_01372	FRAN254_01480	FRAN255_01433	FRAN256_01398	SchuS4_01370
group_1931		hypothetical protein	Core	11	FRAN031_01022	FRAN037_01020	FRAN244_01016	FRAN249_01016	FRAN250_01011	FRAN251_01016	FRAN253_01017	FRAN254_01084	FRAN255_01054	FRAN256_01032	SchuS4_01017
trxA_2		Thioredoxin	Core	11	FRAN031_01661	FRAN037_01657	FRAN244_01648	FRAN249_01649	FRAN250_01649	FRAN251_01653	FRAN253_01652	FRAN254_01780	FRAN255_01720	FRAN256_01704	SchuS4_01649
plsY		putative glycerol-3-phosphate acyltransferase	Core	11	FRAN031_01276	FRAN037_01272	FRAN244_01267	FRAN249_01267	FRAN250_01264	FRAN251_01269	FRAN253_01269	FRAN254_01365	FRAN255_01324	FRAN256_01296	SchuS4_01268
group_1934		hypothetical protein	Core	11	FRAN031_01885	FRAN037_01880	FRAN244_01871	FRAN249_01872	FRAN250_01872	FRAN251_01877	FRAN253_01876	FRAN254_02031	FRAN255_01949	FRAN256_01937	SchuS4_01873
group_1936		hypothetical protein	Core	11	FRAN031_01058	FRAN037_01056	FRAN244_01051	FRAN249_01051	FRAN250_01047	FRAN251_01052	FRAN253_01053	FRAN254_01125	FRAN255_01090	FRAN256_01070	SchuS4_01052
hfq		RNA-binding protein Hfq	Core	11	FRAN031_00706	FRAN037_00708	FRAN244_00705	FRAN249_00705	FRAN250_00697	FRAN251_00702	FRAN253_00704	FRAN254_00741	FRAN255_00734	FRAN256_00721	SchuS4_00706
group_1938		hypothetical protein	Core	11	FRAN031_00753	FRAN037_00754	FRAN244_00751	FRAN249_00751	FRAN250_00743	FRAN251_00748	FRAN253_00750	FRAN254_00792	FRAN255_00779	FRAN256_00765	SchuS4_00752
rubA		Rubredoxin	Core	11	FRAN031_00666	FRAN037_00668	FRAN244_00666	FRAN249_00666	FRAN250_00658	FRAN251_00663	FRAN253_00665	FRAN254_00700	FRAN255_00694	FRAN256_00681	SchuS4_00667
lepB		Signal peptidase I	Core	11	FRAN031_01789	FRAN037_01784	FRAN244_01774	FRAN249_01775	FRAN250_01775	FRAN251_01780	FRAN253_01778	FRAN254_01929 FRAN254_01927 FRAN254_01928	FRAN255_01846	FRAN256_01835	SchuS4_01775
trpGD		Bifunctional protein TrpGD	Core	11	FRAN031_02056	FRAN037_02081	FRAN244_02072	FRAN249_02073	FRAN250_02060	FRAN251_02071	FRAN253_02075	FRAN254_02241	FRAN255_02151	FRAN256_02136	SchuS4_02073
nagZ_2		Beta-hexosaminidase	Core	11	FRAN031_01800	FRAN037_01795	FRAN244_01785	FRAN249_01786	FRAN250_01786	FRAN251_01791	FRAN253_01789	FRAN254_01942	FRAN255_01858	FRAN256_01846 FRAN256_01847	SchuS4_01786
group_196		hypothetical protein	Core	11	FRAN031_01813	FRAN037_01808	FRAN244_01798	FRAN249_01799	FRAN250_01799	FRAN251_01804	FRAN253_01802	FRAN254_01956	FRAN255_01871 FRAN255_01870	FRAN256_01859	SchuS4_01799
group_197		hypothetical protein	Core	11	FRAN031_01836	FRAN037_01831	FRAN244_01821	FRAN249_01822	FRAN250_01822	FRAN251_01827	FRAN253_01825	FRAN254_01980	FRAN255_01894 FRAN255_01895 FRAN255_01893	FRAN256_01883	SchuS4_01822
group_198		hypothetical protein	Core	11	FRAN031_01837	FRAN037_01832	FRAN244_01822	FRAN249_01823	FRAN250_01823	FRAN251_01828	FRAN253_01826	FRAN254_01981	FRAN255_01897 FRAN255_01896 FRAN255_01898	FRAN256_01884	SchuS4_01823
group_199		hypothetical protein	Core	11	FRAN031_01866	FRAN037_01861	FRAN244_01852	FRAN249_01853	FRAN250_01853	FRAN251_01858	FRAN253_01856	FRAN254_02011	FRAN255_01927	FRAN256_01916 FRAN256_01915	SchuS4_01854
group_2		IS5 family transposase ISFtu2	Core	11	FRAN031_00421	FRAN037_00422	FRAN244_00420	FRAN249_00420	FRAN250_00412	FRAN251_00817 FRAN251_00977 FRAN251_01739 FRAN251_00417 FRAN251_00419	FRAN253_00420	FRAN254_00437	FRAN255_00439 FRAN255_00402 FRAN255_00686 FRAN255_00437 FRAN255_01592 FRAN255_00356 FRAN255_01015 FRAN255_00230 FRAN255_01741 FRAN255_01710 FRAN255_01310 FRAN255_00115 FRAN255_01806 FRAN255_00850 FRAN255_00654 FRAN255_00436	FRAN256_00348 FRAN256_01473 FRAN256_00432 FRAN256_00429	SchuS4_00421
argP_2		HTH-type transcriptional regulator ArgP	Core	11	FRAN031_02042 FRAN031_02043	FRAN037_02067 FRAN037_02068	FRAN244_02058 FRAN244_02059	FRAN249_02059 FRAN249_02060	FRAN250_02074 FRAN250_02073	FRAN251_02057 FRAN251_02058	FRAN253_02061 FRAN253_02062	FRAN254_02223 FRAN254_02224	FRAN255_02135 FRAN255_02136 FRAN255_02137 FRAN255_02138	FRAN256_02123	SchuS4_02059 SchuS4_02060
mdtL_5		Multidrug resistance protein MdtL	Core	11	FRAN031_01940	FRAN037_01935	FRAN244_01926	FRAN249_01927	FRAN250_01927	FRAN251_01932	FRAN253_01931	FRAN254_02088	FRAN255_02001	FRAN256_01991 FRAN256_01990	SchuS4_01928
nhaP_4		Na(+)/H(+) antiporter NhaP	Core	11	FRAN031_01990	FRAN037_02056	FRAN244_02005	FRAN249_02006	FRAN250_02006	FRAN251_02005	FRAN253_02009	FRAN254_02169	FRAN255_02083	FRAN256_02070 FRAN256_02071	SchuS4_02006
rng		Ribonuclease G	Core	11	FRAN031_02062	FRAN037_02087	FRAN244_02078	FRAN249_02079	FRAN250_02054	FRAN251_02077	FRAN253_02081	FRAN254_02248 FRAN254_02247	FRAN255_02157	FRAN256_02142	SchuS4_02079
ftnA		Bacterial non-heme ferritin	Core	11	FRAN031_00734	FRAN037_00735	FRAN244_00732	FRAN249_00732	FRAN250_00724	FRAN251_00729	FRAN253_00731	FRAN254_00770	FRAN255_00761	FRAN256_00746 FRAN256_00747	SchuS4_00733
dnaN		Beta sliding clamp	Core	11	FRAN031_00002 FRAN031_00003	FRAN037_00002	FRAN244_00002	FRAN249_00002	FRAN250_02051	FRAN251_00002	FRAN253_00002	FRAN254_00002	FRAN255_00002	FRAN256_00002	SchuS4_00002
lacX		Protein LacX, plasmid	Core	11	FRAN031_00015	FRAN037_00014	FRAN244_00014	FRAN249_00014	FRAN250_00009	FRAN251_00014	FRAN253_00014	FRAN254_00014	FRAN255_00015	FRAN256_00016	SchuS4_00014
group_207		hypothetical protein	Core	11	FRAN031_00021	FRAN037_00020	FRAN244_00020	FRAN249_00020	FRAN250_00015	FRAN251_00020	FRAN253_00020	FRAN254_00021	FRAN255_00023 FRAN255_00024	FRAN256_00022	SchuS4_00020
gatB		Aspartyl/glutamyl-tRNA(Asn/Gln) amidotransferase subunit B	Core	11	FRAN031_00024	FRAN037_00023	FRAN244_00023	FRAN249_00023	FRAN250_00018	FRAN251_00023	FRAN253_00023	FRAN254_00025 FRAN254_00024	FRAN255_00027	FRAN256_00025	SchuS4_00023
nuoF		NADH-quinone oxidoreductase subunit F	Core	11	FRAN031_00039	FRAN037_00038	FRAN244_00038	FRAN249_00038	FRAN250_00033	FRAN251_00038	FRAN253_00038	FRAN254_00040	FRAN255_00042	FRAN256_00040 FRAN256_00041	SchuS4_00038
pxpC		hypothetical protein	Core	11	FRAN031_00249	FRAN037_00250	FRAN244_00248	FRAN249_00248	FRAN250_00243	FRAN251_00245	FRAN253_00248	FRAN254_00256 FRAN254_00257	FRAN255_00257 FRAN255_00258	FRAN256_00254	SchuS4_00249
nuoK		NADH-quinone oxidoreductase subunit K	Core	11	FRAN031_00044	FRAN037_00044 FRAN037_00043	FRAN244_00043	FRAN249_00043	FRAN250_00038	FRAN251_00043	FRAN253_00043	FRAN254_00045	FRAN255_00047	FRAN256_00046	SchuS4_00043
comM_1		Competence protein ComM	Core	11	FRAN031_00050	FRAN037_00050	FRAN244_00049	FRAN249_00049	FRAN250_00044	FRAN251_00049	FRAN253_00049	FRAN254_00051	FRAN255_00052	FRAN256_00051	SchuS4_00049
infB		Translation initiation factor IF-2	Core	11	FRAN031_00056	FRAN037_00056	FRAN244_00055	FRAN249_00055	FRAN250_00050	FRAN251_00055	FRAN253_00055	FRAN254_00058 FRAN254_00057	FRAN255_00058	FRAN256_00057	SchuS4_00055
pilT		Twitching mobility protein	Core	11	FRAN031_00095	FRAN037_00095	FRAN244_00094	FRAN249_00094	FRAN250_00089	FRAN251_00094	FRAN253_00094	FRAN254_00097	FRAN255_00098 FRAN255_00097	FRAN256_00096	SchuS4_00094
group_216		hypothetical protein	Core	11	FRAN031_00099	FRAN037_00099	FRAN244_00098	FRAN249_00098	FRAN250_00093	FRAN251_00098	FRAN253_00098	FRAN254_00100	FRAN255_00102	FRAN256_00100	SchuS4_00098
cydB_1		Cytochrome bd-I ubiquinol oxidase subunit 2	Core	11	FRAN031_00100	FRAN037_00100	FRAN244_00099	FRAN249_00099	FRAN250_00094	FRAN251_00099	FRAN253_00099	FRAN254_00101	FRAN255_00103	FRAN256_00101 FRAN256_00102	SchuS4_00099
appC		Cytochrome bd-II ubiquinol oxidase subunit 1	Core	11	FRAN031_00101	FRAN037_00101	FRAN244_00100	FRAN249_00100	FRAN250_00095	FRAN251_00100	FRAN253_00100	FRAN254_00102	FRAN255_00105 FRAN255_00104	FRAN256_00103	SchuS4_00100
group_219		hypothetical protein	Core	11	FRAN031_00105	FRAN037_00105	FRAN244_00104	FRAN249_00104	FRAN250_00099	FRAN251_00104	FRAN253_00104	FRAN254_00106	FRAN255_00110 FRAN255_00109	FRAN256_00107	SchuS4_00104
group_22		hypothetical protein	Core	11	FRAN031_00328	FRAN037_00329	FRAN244_00327	FRAN249_00327	FRAN250_00319	FRAN251_00323	FRAN253_00327	FRAN254_00341	FRAN255_00340	FRAN256_00332	SchuS4_00328
mdtA		Multidrug resistance protein MdtA	Core	11	FRAN031_00118	FRAN037_00118	FRAN244_00117	FRAN249_00117	FRAN250_00112	FRAN251_00114	FRAN253_00117	FRAN254_00118 FRAN254_00117	FRAN255_00123	FRAN256_00123	SchuS4_00117
polA		DNA polymerase I	Core	11	FRAN031_00123	FRAN037_00123	FRAN244_00122	FRAN249_00122	FRAN250_00117	FRAN251_00119	FRAN253_00122	FRAN254_00123 FRAN254_00124	FRAN255_00128	FRAN256_00128	SchuS4_00122
nupC_2		Nucleoside permease NupC	Core	11	FRAN031_00128	FRAN037_00128	FRAN244_00127	FRAN249_00127	FRAN250_00122	FRAN251_00124	FRAN253_00127	FRAN254_00130 FRAN254_00129	FRAN255_00133	FRAN256_00133	SchuS4_00127
ygiS		putative deoxycholate-binding periplasmic protein YgiS	Core	11	FRAN031_00134	FRAN037_00134	FRAN244_00133	FRAN249_00133	FRAN250_00128	FRAN251_00130	FRAN253_00133	FRAN254_00136	FRAN255_00139 FRAN255_00140	FRAN256_00139	SchuS4_00133
oppF		Oligopeptide transport ATP-binding protein OppF	Core	11	FRAN031_00139	FRAN037_00139	FRAN244_00138	FRAN249_00138	FRAN250_00133	FRAN251_00135	FRAN253_00138	FRAN254_00141	FRAN255_00146	FRAN256_00146	SchuS4_00138
mscS		Small-conductance mechanosensitive channel	Core	11	FRAN031_00149	FRAN037_00149	FRAN244_00148	FRAN249_00148	FRAN250_00143	FRAN251_00145	FRAN253_00148	FRAN254_00153	FRAN255_00156	FRAN256_00157 FRAN256_00156	SchuS4_00148
group_226		hypothetical protein	Core	11	FRAN031_00176 FRAN031_00177	FRAN037_00176 FRAN037_00177	FRAN244_00175 FRAN244_00176	FRAN249_00175 FRAN249_00176	FRAN250_00170 FRAN250_00171	FRAN251_00172 FRAN251_00173	FRAN253_00175 FRAN253_00176	FRAN254_00180 FRAN254_00181	FRAN255_00183	FRAN256_00184 FRAN256_00185	SchuS4_00175 SchuS4_00176
cpoB		Cell division coordinator CpoB	Core	11	FRAN031_00184	FRAN037_00184	FRAN244_00183	FRAN249_00183	FRAN250_00178	FRAN251_00180	FRAN253_00183	FRAN254_00188	FRAN255_00190	FRAN256_00192	SchuS4_00183
prfA		Peptide chain release factor RF1	Core	11	FRAN031_00186	FRAN037_00186	FRAN244_00185	FRAN249_00185	FRAN250_00180	FRAN251_00182	FRAN253_00185	FRAN254_00190 FRAN254_00191	FRAN255_00192	FRAN256_00194	SchuS4_00185
purH		Bifunctional purine biosynthesis protein PurH	Core	11	FRAN031_00226	FRAN037_00226	FRAN244_00225	FRAN249_00225	FRAN250_00220	FRAN251_00222	FRAN253_00225	FRAN254_00233 FRAN254_00232	FRAN255_00233	FRAN256_00232	SchuS4_00225
aaeB_1		p-hydroxybenzoic acid efflux pump subunit AaeB	Core	11	FRAN031_00491	FRAN037_00492	FRAN244_00491	FRAN249_00491	FRAN250_00482	FRAN251_00487	FRAN253_00490	FRAN254_00519 FRAN254_00517 FRAN254_00518	FRAN255_00510 FRAN255_00511	FRAN256_00500	SchuS4_00492
nanT		Sialic acid transporter NanT	Core	11	FRAN031_00235	FRAN037_00236	FRAN244_00234	FRAN249_00234	FRAN250_00229	FRAN251_00231	FRAN253_00234	FRAN254_00242	FRAN255_00242	FRAN256_00240	SchuS4_00234
plcN		Non-hemolytic phospholipase C	Core	11	FRAN031_00248	FRAN037_00249	FRAN244_00247	FRAN249_00247	FRAN250_00242	FRAN251_00244	FRAN253_00247	FRAN254_00255	FRAN255_00255 FRAN255_00256	FRAN256_00253	SchuS4_00248
pxpA		5-oxoprolinase subunit A	Core	11	FRAN031_00250	FRAN037_00251	FRAN244_00249	FRAN249_00249	FRAN250_00244	FRAN251_00246	FRAN253_00249	FRAN254_00258	FRAN255_00259	FRAN256_00255	SchuS4_00250
uvrB_1		UvrABC system protein B	Core	11	FRAN031_00271	FRAN037_00272	FRAN244_00270	FRAN249_00270	FRAN250_00264	FRAN251_00266	FRAN253_00270	FRAN254_00281 FRAN254_00280	FRAN255_00281	FRAN256_00276	SchuS4_00271
ppdK		Pyruvate, phosphate dikinase	Core	11	FRAN031_00279	FRAN037_00280	FRAN244_00278	FRAN249_00278	FRAN250_00272	FRAN251_00274	FRAN253_00278	FRAN254_00290	FRAN255_00289 FRAN255_00290	FRAN256_00284	SchuS4_00279
leuA_1		2-isopropylmalate synthase	Core	11	FRAN031_00281	FRAN037_00282	FRAN244_00280	FRAN249_00280	FRAN250_00274	FRAN251_00276	FRAN253_00280	FRAN254_00293	FRAN255_00293 FRAN255_00292	FRAN256_00286	SchuS4_00281
group_236		hypothetical protein	Core	11	FRAN031_00286	FRAN037_00287	FRAN244_00285	FRAN249_00285	FRAN250_00279	FRAN251_00281	FRAN253_00285	FRAN254_00298	FRAN255_00298	FRAN256_00292 FRAN256_00291	SchuS4_00286
hemC		Porphobilinogen deaminase	Core	11	FRAN031_00289	FRAN037_00290	FRAN244_00288	FRAN249_00288	FRAN250_00282	FRAN251_00284	FRAN253_00288	FRAN254_00302 FRAN254_00301	FRAN255_00301	FRAN256_00295	SchuS4_00289
group_238		hypothetical protein	Core	11	FRAN031_00293	FRAN037_00294	FRAN244_00292	FRAN249_00292	FRAN250_00286	FRAN251_00288	FRAN253_00292	FRAN254_00306	FRAN255_00305	FRAN256_00298	SchuS4_00293
ydhC_2		Inner membrane transport protein YdhC	Core	11	FRAN031_00306 FRAN031_00307	FRAN037_00307 FRAN037_00308	FRAN244_00305 FRAN244_00306	FRAN249_00305 FRAN249_00306	FRAN250_00297 FRAN250_00298	FRAN251_00301 FRAN251_00302	FRAN253_00305 FRAN253_00306	FRAN254_00319 FRAN254_00320	FRAN255_00320	FRAN256_00311 FRAN256_00312	SchuS4_00306 SchuS4_00307
group_24		hypothetical protein	Core	11	FRAN031_00573 FRAN031_01616 FRAN031_00575	FRAN037_00575 FRAN037_01613 FRAN037_00577	FRAN244_00573 FRAN244_01604 FRAN244_00575	FRAN249_00573 FRAN249_01605 FRAN249_00575	FRAN250_00565 FRAN250_01605 FRAN250_00567	FRAN251_00570 FRAN251_01609 FRAN251_00572	FRAN253_00572 FRAN253_01608 FRAN253_00574	FRAN254_00604 FRAN254_01735 FRAN254_01734 FRAN254_00606	FRAN255_00594 FRAN255_01675	FRAN256_00587 FRAN256_01654	SchuS4_00574 SchuS4_01605 SchuS4_00576
pheC		Cyclohexadienyl dehydratase	Core	11	FRAN031_00308 FRAN031_00309	FRAN037_00309 FRAN037_00310	FRAN244_00307 FRAN244_00308	FRAN249_00307 FRAN249_00308	FRAN250_00299 FRAN250_00300	FRAN251_00303 FRAN251_00304	FRAN253_00307 FRAN253_00308	FRAN254_00321 FRAN254_00322	FRAN255_00321	FRAN256_00313	SchuS4_00308 SchuS4_00309
group_241		hypothetical protein	Core	11	FRAN031_00335	FRAN037_00336	FRAN244_00334	FRAN249_00334	FRAN250_00326	FRAN251_00330	FRAN253_00334	FRAN254_00348	FRAN255_00347	FRAN256_00340	SchuS4_00335
nfsB		Oxygen-insensitive NAD(P)H nitroreductase	Core	11	FRAN031_00338	FRAN037_00339	FRAN244_00337	FRAN249_00337	FRAN250_00329	FRAN251_00333	FRAN253_00337	FRAN254_00351	FRAN255_00350	FRAN256_00343	SchuS4_00338
group_243		hypothetical protein	Core	11	FRAN031_00346	FRAN037_00347	FRAN244_00345	FRAN249_00345	FRAN250_00337	FRAN251_00341	FRAN253_00345	FRAN254_00359	FRAN255_00359	FRAN256_00353 FRAN256_00352	SchuS4_00346
rpsG		30S ribosomal protein S7	Core	11	FRAN031_00357	FRAN037_00358	FRAN244_00356	FRAN249_00356	FRAN250_00348	FRAN251_00352	FRAN253_00356	FRAN254_00371 FRAN254_00370	FRAN255_00370	FRAN256_00364	SchuS4_00357
group_245		hypothetical protein	Core	11	FRAN031_00393	FRAN037_00418	FRAN244_00392	FRAN249_00392	FRAN250_00408	FRAN251_00413	FRAN253_00416	FRAN254_00432	FRAN255_00432	FRAN256_00425	SchuS4_00417
rpmE		50S ribosomal protein L31	Core	11	FRAN031_00405	FRAN037_00406	FRAN244_00404	FRAN249_00404	FRAN250_00396	FRAN251_00401	FRAN253_00404	FRAN254_00420	FRAN255_00421	FRAN256_00413	SchuS4_00405
gadC_1		putative glutamate/gamma-aminobutyrate antiporter	Core	11	FRAN031_00411	FRAN037_00400	FRAN244_00410	FRAN249_00410	FRAN250_00390	FRAN251_00394	FRAN253_00398	FRAN254_00414	FRAN255_00413 FRAN255_00414	FRAN256_00406	SchuS4_00399
group_248		putative protein	Core	11	FRAN031_00414	FRAN037_00397	FRAN244_00413	FRAN249_00413	FRAN250_00387	FRAN251_00391	FRAN253_00395	FRAN254_00411	FRAN255_00410	FRAN256_00403	SchuS4_00396
group_249		hypothetical protein	Core	11	FRAN031_00428	FRAN037_00429	FRAN244_00427	FRAN249_00427	FRAN250_00419	FRAN251_00424	FRAN253_00427	FRAN254_00444 FRAN254_00445	FRAN255_00444	FRAN256_00437	SchuS4_00428
group_25		hypothetical protein	Core	11	FRAN031_00581 FRAN031_00582	FRAN037_00583 FRAN037_00584	FRAN244_00581 FRAN244_00582	FRAN249_00581 FRAN249_00582	FRAN250_00573 FRAN250_00574	FRAN251_00578 FRAN251_00579	FRAN253_00580 FRAN253_00581	FRAN254_00613 FRAN254_00614	FRAN255_00601	FRAN256_00593 FRAN256_00594	SchuS4_00582 SchuS4_00583
group_250		hypothetical protein	Core	11	FRAN031_00432	FRAN037_00433	FRAN244_00431	FRAN249_00431	FRAN250_00423	FRAN251_00428	FRAN253_00431	FRAN254_00450	FRAN255_00448	FRAN256_00441 FRAN256_00442	SchuS4_00432
group_251		hypothetical protein	Core	11	FRAN031_00444	FRAN037_00445	FRAN244_00443	FRAN249_00443	FRAN250_00435	FRAN251_00440	FRAN253_00443	FRAN254_00462	FRAN255_00460	FRAN256_00454	SchuS4_00444
cadA_1		Inducible lysine decarboxylase	Core	11	FRAN031_00450	FRAN037_00451	FRAN244_00449	FRAN249_00449	FRAN250_00441	FRAN251_00446	FRAN253_00449	FRAN254_00468	FRAN255_00466	FRAN256_00461 FRAN256_00460	SchuS4_00450
glgB		1,4-alpha-glucan branching enzyme GlgB	Core	11	FRAN031_00457	FRAN037_00458	FRAN244_00456	FRAN249_00456	FRAN250_00448	FRAN251_00453	FRAN253_00456	FRAN254_00478 FRAN254_00479	FRAN255_00473	FRAN256_00468	SchuS4_00457
glgC		Glucose-1-phosphate adenylyltransferase	Core	11	FRAN031_00459	FRAN037_00460	FRAN244_00458 FRAN244_00459	FRAN249_00458 FRAN249_00459	FRAN250_00450	FRAN251_00455	FRAN253_00458	FRAN254_00481	FRAN255_00475	FRAN256_00470	SchuS4_00459 SchuS4_00460
malP		Maltodextrin phosphorylase	Core	11	FRAN031_00461	FRAN037_00462	FRAN244_00461	FRAN249_00461	FRAN250_00452	FRAN251_00457	FRAN253_00460	FRAN254_00483 FRAN254_00484	FRAN255_00477	FRAN256_00472	SchuS4_00462
group_256		hypothetical protein	Core	11	FRAN031_00465	FRAN037_00466	FRAN244_00465	FRAN249_00465	FRAN250_00456	FRAN251_00461	FRAN253_00464	FRAN254_00488	FRAN255_00481	FRAN256_00476	SchuS4_00466
aguA		Agmatine deiminase	Core	11	FRAN031_00480	FRAN037_00481	FRAN244_00480	FRAN249_00480	FRAN250_00471	FRAN251_00476	FRAN253_00479	FRAN254_00503	FRAN255_00497 FRAN255_00498	FRAN256_00489	SchuS4_00481
group_258		hypothetical protein	Core	11	FRAN031_00488 FRAN031_00489	FRAN037_00489 FRAN037_00490	FRAN244_00488 FRAN244_00489	FRAN249_00488 FRAN249_00489	FRAN250_00479 FRAN250_00480	FRAN251_00484 FRAN251_00485	FRAN253_00487 FRAN253_00488	FRAN254_00513 FRAN254_00514	FRAN255_00508	FRAN256_00498	SchuS4_00489 SchuS4_00490
mdtL_1		Multidrug resistance protein MdtL	Core	11	FRAN031_00490	FRAN037_00491	FRAN244_00490	FRAN249_00490	FRAN250_00481	FRAN251_00486	FRAN253_00489	FRAN254_00515 FRAN254_00516	FRAN255_00509	FRAN256_00499	SchuS4_00491
group_26		hypothetical protein	Core	11	FRAN031_00583	FRAN037_00585	FRAN244_00583	FRAN249_00583	FRAN250_00575	FRAN251_00580	FRAN253_00582	FRAN254_00615	FRAN255_00602 FRAN255_00603	FRAN256_00597 FRAN256_00596 FRAN256_00595	SchuS4_00584
tetA		Tetracycline resistance protein, class C	Core	11	FRAN031_00492	FRAN037_00493	FRAN244_00492	FRAN249_00492	FRAN250_00483	FRAN251_00488	FRAN253_00491	FRAN254_00521 FRAN254_00520	FRAN255_00512	FRAN256_00501	SchuS4_00493
mraY		Phospho-N-acetylmuramoyl-pentapeptide-transferase	Core	11	FRAN031_00500	FRAN037_00501	FRAN244_00500	FRAN249_00500	FRAN250_00491	FRAN251_00496	FRAN253_00499	FRAN254_00529	FRAN255_00519	FRAN256_00509 FRAN256_00508	SchuS4_00501
holB		DNA polymerase III subunit delta'	Core	11	FRAN031_00510	FRAN037_00511	FRAN244_00510	FRAN249_00510	FRAN250_00502 FRAN250_00501	FRAN251_00507 FRAN251_00506	FRAN253_00509	FRAN254_00539	FRAN255_00530	FRAN256_00520	SchuS4_00511
accC		Biotin carboxylase	Core	11	FRAN031_00524	FRAN037_00525	FRAN244_00524	FRAN249_00524	FRAN250_00516	FRAN251_00521	FRAN253_00523	FRAN254_00554	FRAN255_00543	FRAN256_00534 FRAN256_00533	SchuS4_00525
group_264		hypothetical protein	Core	11	FRAN031_00536	FRAN037_00537	FRAN244_00536	FRAN249_00536	FRAN250_00528	FRAN251_00533	FRAN253_00535	FRAN254_00567	FRAN255_00555 FRAN255_00556	FRAN256_00549	SchuS4_00537
group_265		hypothetical protein	Core	11	FRAN031_00538 FRAN031_00539	FRAN037_00539 FRAN037_00540	FRAN244_00538 FRAN244_00539	FRAN249_00538 FRAN249_00539	FRAN250_00530 FRAN250_00531	FRAN251_00535 FRAN251_00536	FRAN253_00537 FRAN253_00538	FRAN254_00569 FRAN254_00570	FRAN255_00558	FRAN256_00551 FRAN256_00552	SchuS4_00539 SchuS4_00540
group_266		Cardiolipin synthase	Core	11	FRAN031_00542	FRAN037_00543	FRAN244_00542	FRAN249_00542	FRAN250_00534	FRAN251_00539	FRAN253_00541	FRAN254_00573	FRAN255_00563 FRAN255_00564	FRAN256_00555	SchuS4_00543
group_267		hypothetical protein	Core	11	FRAN031_00548	FRAN037_00549	FRAN244_00548	FRAN249_00548	FRAN250_00540	FRAN251_00545	FRAN253_00547	FRAN254_00579	FRAN255_00569	FRAN256_00561	SchuS4_00549
group_268		hypothetical protein	Core	11	FRAN031_00549	FRAN037_00550	FRAN244_00549	FRAN249_00549	FRAN250_00541	FRAN251_00546	FRAN253_00548	FRAN254_00580	FRAN255_00570 FRAN255_00571	FRAN256_00562	SchuS4_00550
dtpT		Di-/tripeptide transporter	Core	11	FRAN031_00552	FRAN037_00553	FRAN244_00552	FRAN249_00552	FRAN250_00544	FRAN251_00549	FRAN253_00551	FRAN254_00583	FRAN255_00575 FRAN255_00574	FRAN256_00566	SchuS4_00553
group_27		hypothetical protein	Core	11	FRAN031_00587 FRAN031_00588	FRAN037_00589 FRAN037_00590	FRAN244_00587 FRAN244_00588	FRAN249_00587 FRAN249_00588	FRAN250_00579 FRAN250_00580	FRAN251_00584 FRAN251_00585	FRAN253_00586 FRAN253_00587	FRAN254_00619 FRAN254_00620	FRAN255_00608 FRAN255_00607	FRAN256_00600 FRAN256_00601	SchuS4_00588 SchuS4_00589
ddl_2		D-alanine--D-alanine ligase	Core	11	FRAN031_00553 FRAN031_00554	FRAN037_00554 FRAN037_00555	FRAN244_00553 FRAN244_00554	FRAN249_00553 FRAN249_00554	FRAN250_00545 FRAN250_00546	FRAN251_00550 FRAN251_00551	FRAN253_00552 FRAN253_00553	FRAN254_00584 FRAN254_00585	FRAN255_00576	FRAN256_00567	SchuS4_00554 SchuS4_00555
ydiK		Putative transport protein YdiK	Core	11	FRAN031_00555	FRAN037_00556	FRAN244_00555	FRAN249_00555	FRAN250_00547	FRAN251_00552	FRAN253_00554	FRAN254_00586	FRAN255_00577	FRAN256_00568 FRAN256_00569	SchuS4_00556
gyrB		DNA gyrase subunit B	Core	11	FRAN031_00565	FRAN037_00567 FRAN037_00566	FRAN244_00565	FRAN249_00565	FRAN250_00557	FRAN251_00562	FRAN253_00564	FRAN254_00596	FRAN255_00587	FRAN256_00580	SchuS4_00566
recF_1		DNA replication and repair protein RecF	Core	11	FRAN031_00585	FRAN037_00587	FRAN244_00585	FRAN249_00585	FRAN250_00577	FRAN251_00582	FRAN253_00584	FRAN254_00617	FRAN255_00606 FRAN255_00605	FRAN256_00599	SchuS4_00586
yqaB		Fructose-1-phosphate phosphatase YqaB	Core	11	FRAN031_00603	FRAN037_00605	FRAN244_00603	FRAN249_00603	FRAN250_00595	FRAN251_00600	FRAN253_00602	FRAN254_00635	FRAN255_00622	FRAN256_00616	SchuS4_00604
group_275		hypothetical protein	Core	11	FRAN031_00606	FRAN037_00608	FRAN244_00606	FRAN249_00606	FRAN250_00598	FRAN251_00603	FRAN253_00605	FRAN254_00638	FRAN255_00625 FRAN255_00624	FRAN256_00619	SchuS4_00607
lysDH_2		hypothetical protein	Core	11	FRAN031_00615	FRAN037_00617	FRAN244_00615	FRAN249_00615	FRAN250_00607	FRAN251_00612	FRAN253_00614	FRAN254_00648	FRAN255_00636 FRAN255_00635	FRAN256_00628	SchuS4_00616
group_277		hypothetical protein	Core	11	FRAN031_00617	FRAN037_00619	FRAN244_00617	FRAN249_00617	FRAN250_00609	FRAN251_00614	FRAN253_00616	FRAN254_00650	FRAN255_00638 FRAN255_00640	FRAN256_00630	SchuS4_00618
oxyR		Hydrogen peroxide-inducible genes activator	Core	11	FRAN031_00620	FRAN037_00622	FRAN244_00620	FRAN249_00620	FRAN250_00612	FRAN251_00617	FRAN253_00619	FRAN254_00653	FRAN255_00644 FRAN255_00643	FRAN256_00633	SchuS4_00621
dtpA_2		Dipeptide and tripeptide permease A	Core	11	FRAN031_00634	FRAN037_00636	FRAN244_00634	FRAN249_00634	FRAN250_00626	FRAN251_00631	FRAN253_00633	FRAN254_00667	FRAN255_00658	FRAN256_00647	SchuS4_00635
yheS		putative ABC transporter ATP-binding protein YheS	Core	11	FRAN031_00592 FRAN031_00593	FRAN037_00594 FRAN037_00595	FRAN244_00592 FRAN244_00593	FRAN249_00592 FRAN249_00593	FRAN250_00584 FRAN250_00585	FRAN251_00589 FRAN251_00590	FRAN253_00591 FRAN253_00592	FRAN254_00624 FRAN254_00625	FRAN255_00611 FRAN255_00612	FRAN256_00605 FRAN256_00606	SchuS4_00593 SchuS4_00594
serB		Phosphoserine phosphatase	Core	11	FRAN031_00635	FRAN037_00637	FRAN244_00635	FRAN249_00635	FRAN250_00627	FRAN251_00632	FRAN253_00634	FRAN254_00668	FRAN255_00659 FRAN255_00660	FRAN256_00648	SchuS4_00636
sdaB		L-serine dehydratase 2	Core	11	FRAN031_00646	FRAN037_00648	FRAN244_00646	FRAN249_00646	FRAN250_00638	FRAN251_00643	FRAN253_00645	FRAN254_00679	FRAN255_00671	FRAN256_00660 FRAN256_00659	SchuS4_00647
ompA		Outer membrane protein A	Core	11	FRAN031_00652	FRAN037_00654	FRAN244_00652	FRAN249_00652	FRAN250_00644	FRAN251_00649	FRAN253_00651	FRAN254_00685 FRAN254_00686	FRAN255_00677	FRAN256_00666	SchuS4_00653
cas2-1		CRISPR-associated endoribonuclease Cas2 1	Core	11	FRAN031_00656	FRAN037_00658	FRAN244_00656	FRAN249_00656	FRAN250_00648	FRAN251_00653	FRAN253_00655	FRAN254_00690	FRAN255_00684	FRAN256_00670	SchuS4_00657
group_284		hypothetical protein	Core	11	FRAN031_00673	FRAN037_00675	FRAN244_00673	FRAN249_00673	FRAN250_00665	FRAN251_00670	FRAN253_00672	FRAN254_00708	FRAN255_00700	FRAN256_00687	SchuS4_00674
group_285		hypothetical protein	Core	11	FRAN031_00674	FRAN037_00676	FRAN244_00674	FRAN249_00674	FRAN250_00666	FRAN251_00671	FRAN253_00673	FRAN254_00709	FRAN255_00701 FRAN255_00702	FRAN256_00688	SchuS4_00675
nhaP_1		Na(+)/H(+) antiporter NhaP	Core	11	FRAN031_00678	FRAN037_00680	FRAN244_00678	FRAN249_00678	FRAN250_00670	FRAN251_00675	FRAN253_00677	FRAN254_00712	FRAN255_00707	FRAN256_00692	SchuS4_00679
group_287		hypothetical protein	Core	11	FRAN031_00683	FRAN037_00685	FRAN244_00683	FRAN249_00683	FRAN250_00675	FRAN251_00680	FRAN253_00682	FRAN254_00717	FRAN255_00711	FRAN256_00697 FRAN256_00698	SchuS4_00684
nmcA		Imipenem-hydrolyzing beta-lactamase	Core	11	FRAN031_00686	FRAN037_00688 FRAN037_00687	FRAN244_00685	FRAN249_00685	FRAN250_00677	FRAN251_00682	FRAN253_00684	FRAN254_00719	FRAN255_00713	FRAN256_00700	SchuS4_00686
clpX		ATP-dependent Clp protease ATP-binding subunit ClpX	Core	11	FRAN031_00701	FRAN037_00703	FRAN244_00700	FRAN249_00700	FRAN250_00692	FRAN251_00697	FRAN253_00699	FRAN254_00734 FRAN254_00735	FRAN255_00728	FRAN256_00716	SchuS4_00701
dtpB_1		Dipeptide and tripeptide permease B	Core	11	FRAN031_00632 FRAN031_00633	FRAN037_00634 FRAN037_00635	FRAN244_00632 FRAN244_00633	FRAN249_00632 FRAN249_00633	FRAN250_00624 FRAN250_00625	FRAN251_00629 FRAN251_00630	FRAN253_00631 FRAN253_00632	FRAN254_00665	FRAN255_00656 FRAN255_00657	FRAN256_00646	SchuS4_00633 SchuS4_00634
group_290		hypothetical protein	Core	11	FRAN031_00704	FRAN037_00706	FRAN244_00703	FRAN249_00703	FRAN250_00695	FRAN251_00700	FRAN253_00702	FRAN254_00738	FRAN255_00732 FRAN255_00731	FRAN256_00719	SchuS4_00704
miaA		tRNA dimethylallyltransferase	Core	11	FRAN031_00705	FRAN037_00707	FRAN244_00704	FRAN249_00704	FRAN250_00696	FRAN251_00701	FRAN253_00703	FRAN254_00739 FRAN254_00740	FRAN255_00733	FRAN256_00720	SchuS4_00705
ilvB		Acetolactate synthase large subunit	Core	11	FRAN031_00719	FRAN037_00721	FRAN244_00718	FRAN249_00718	FRAN250_00710	FRAN251_00715	FRAN253_00717	FRAN254_00754 FRAN254_00753	FRAN255_00748	FRAN256_00734	SchuS4_00719
mfd		Transcription-repair-coupling factor	Core	11	FRAN031_00725 FRAN031_00726	FRAN037_00727	FRAN244_00724	FRAN249_00724	FRAN250_00716	FRAN251_00721	FRAN253_00723	FRAN254_00760	FRAN255_00752	FRAN256_00738	SchuS4_00725
dtpA_4		Dipeptide and tripeptide permease A	Core	11	FRAN031_00733	FRAN037_00734	FRAN244_00731	FRAN249_00731	FRAN250_00723	FRAN251_00728	FRAN253_00730	FRAN254_00769	FRAN255_00760 FRAN255_00759	FRAN256_00745	SchuS4_00732
mdtD		hypothetical protein	Core	11	FRAN031_00739 FRAN031_00740	FRAN037_00740 FRAN037_00741	FRAN244_00737 FRAN244_00738	FRAN249_00737 FRAN249_00738	FRAN250_00729 FRAN250_00730	FRAN251_00734 FRAN251_00735	FRAN253_00736 FRAN253_00737	FRAN254_00776 FRAN254_00777	FRAN255_00766	FRAN256_00752	SchuS4_00738 SchuS4_00739
hdc		Histidine decarboxylase	Core	11	FRAN031_00747	FRAN037_00748	FRAN244_00745	FRAN249_00745	FRAN250_00737	FRAN251_00742	FRAN253_00744	FRAN254_00785 FRAN254_00786	FRAN255_00773	FRAN256_00759	SchuS4_00746
fucA		L-fuculose phosphate aldolase	Core	11	FRAN031_00748	FRAN037_00749	FRAN244_00746	FRAN249_00746	FRAN250_00738	FRAN251_00743	FRAN253_00745	FRAN254_00787	FRAN255_00774	FRAN256_00760	SchuS4_00747
lgoT_1		hypothetical protein	Core	11	FRAN031_00754	FRAN037_00755	FRAN244_00752	FRAN249_00752	FRAN250_00744	FRAN251_00749	FRAN253_00751	FRAN254_00793	FRAN255_00780 FRAN255_00781	FRAN256_00766	SchuS4_00753
lptD_2		LPS-assembly protein LptD	Core	11	FRAN031_00832 FRAN031_00833	FRAN037_00833 FRAN037_00834	FRAN244_00830 FRAN244_00831	FRAN249_00830 FRAN249_00831	FRAN250_00823 FRAN250_00824	FRAN251_00829 FRAN251_00830	FRAN253_00829 FRAN253_00830	FRAN254_00882 FRAN254_00883	FRAN255_00865 FRAN255_00864	FRAN256_00849 FRAN256_00848	SchuS4_00831 SchuS4_00832
group_300	lgoT_1	hypothetical protein	Core	11	FRAN031_00755	FRAN037_00756	FRAN244_00753	FRAN249_00753	FRAN250_00745	FRAN251_00750	FRAN253_00752	FRAN254_00794	FRAN255_00782	FRAN256_00767	SchuS4_00754
group_301	COQ5	2-methoxy-6-polyprenyl-1,4-benzoquinol methylase, mitochondrial	Core	11	FRAN031_00760	FRAN037_00761	FRAN244_00758	FRAN249_00758	FRAN250_00750	FRAN251_00755	FRAN253_00757	FRAN254_00800	FRAN255_00788 FRAN255_00787	FRAN256_00772	SchuS4_00759
lplA		Lipoate-protein ligase A	Core	11	FRAN031_00773	FRAN037_00774	FRAN244_00771	FRAN249_00771	FRAN250_00764	FRAN251_00769	FRAN253_00770	FRAN254_00819 FRAN254_00818	FRAN255_00803	FRAN256_00786	SchuS4_00772
glkA_1		Glucokinase	Core	11	FRAN031_00792 FRAN031_00793	FRAN037_00793 FRAN037_00794	FRAN244_00790 FRAN244_00791	FRAN249_00790 FRAN249_00791	FRAN250_00783 FRAN250_00784	FRAN251_00788 FRAN251_00789	FRAN253_00789 FRAN253_00790	FRAN254_00838 FRAN254_00839	FRAN255_00822	FRAN256_00806 FRAN256_00807	SchuS4_00791 SchuS4_00792
proP_4		Ectoine/proline transporter ProP	Core	11	FRAN031_00807	FRAN037_00808	FRAN244_00805	FRAN249_00805	FRAN250_00798	FRAN251_00803	FRAN253_00804	FRAN254_00854	FRAN255_00836	FRAN256_00822 FRAN256_00823	SchuS4_00806
ygfF		putative oxidoreductase YgfF	Core	11	FRAN031_00812	FRAN037_00813	FRAN244_00810	FRAN249_00810	FRAN250_00803	FRAN251_00809	FRAN253_00809	FRAN254_00860	FRAN255_00841 FRAN255_00842	FRAN256_00828	SchuS4_00811
dacB_1		hypothetical protein	Core	11	FRAN031_00813 FRAN031_00814	FRAN037_00814 FRAN037_00815	FRAN244_00811 FRAN244_00812	FRAN249_00811 FRAN249_00812	FRAN250_00804 FRAN250_00805	FRAN251_00810 FRAN251_00811	FRAN253_00810 FRAN253_00811	FRAN254_00861 FRAN254_00862	FRAN255_00843	FRAN256_00829	SchuS4_00812 SchuS4_00813
ybhR		putative multidrug ABC transporter permease YbhR	Core	11	FRAN031_00819	FRAN037_00820	FRAN244_00817	FRAN249_00817	FRAN250_00810	FRAN251_00816	FRAN253_00816	FRAN254_00868	FRAN255_00849 FRAN255_00848	FRAN256_00835	SchuS4_00818
group_308		hypothetical protein	Core	11	FRAN031_00834	FRAN037_00835	FRAN244_00832	FRAN249_00832	FRAN250_00825	FRAN251_00831	FRAN253_00831	FRAN254_00884	FRAN255_00866	FRAN256_00850	SchuS4_00833
aaeA		p-hydroxybenzoic acid efflux pump subunit AaeA	Core	11	FRAN031_00839	FRAN037_00840	FRAN244_00837	FRAN249_00837	FRAN250_00830	FRAN251_00836	FRAN253_00836	FRAN254_00889	FRAN255_00872 FRAN255_00871	FRAN256_00856	SchuS4_00838
aaeB_2		hypothetical protein	Core	11	FRAN031_00836 FRAN031_00837 FRAN031_00838	FRAN037_00837 FRAN037_00838 FRAN037_00839	FRAN244_00834 FRAN244_00835 FRAN244_00836	FRAN249_00834 FRAN249_00835 FRAN249_00836	FRAN250_00827 FRAN250_00828 FRAN250_00829	FRAN251_00833 FRAN251_00834 FRAN251_00835	FRAN253_00833 FRAN253_00834 FRAN253_00835	FRAN254_00886 FRAN254_00887 FRAN254_00888	FRAN255_00869 FRAN255_00870	FRAN256_00853 FRAN256_00854 FRAN256_00855	SchuS4_00835 SchuS4_00836 SchuS4_00837
epmB		L-lysine 2,3-aminomutase	Core	11	FRAN031_00843	FRAN037_00844	FRAN244_00841	FRAN249_00841	FRAN250_00834	FRAN251_00840	FRAN253_00840	FRAN254_00894 FRAN254_00893	FRAN255_00876	FRAN256_00860	SchuS4_00842
group_311		hypothetical protein	Core	11	FRAN031_00856	FRAN037_00857	FRAN244_00854	FRAN249_00854	FRAN250_00847	FRAN251_00853	FRAN253_00853	FRAN254_00907	FRAN255_00888	FRAN256_00872	SchuS4_00855
glyS		Glycine--tRNA ligase beta subunit	Core	11	FRAN031_00859	FRAN037_00860	FRAN244_00857	FRAN249_00857	FRAN250_00850	FRAN251_00856	FRAN253_00856	FRAN254_00911 FRAN254_00910	FRAN255_00891	FRAN256_00875	SchuS4_00858
uvrC		UvrABC system protein C	Core	11	FRAN031_00876	FRAN037_00877	FRAN244_00874	FRAN249_00874	FRAN250_00867	FRAN251_00873	FRAN253_00873	FRAN254_00929	FRAN255_00907	FRAN256_00892 FRAN256_00891	SchuS4_00875
group_314		hypothetical protein	Core	11	FRAN031_00888	FRAN037_00888	FRAN244_00885	FRAN249_00885	FRAN250_00878	FRAN251_00884	FRAN253_00884	FRAN254_00942	FRAN255_00921	FRAN256_00903	SchuS4_00886
group_315		hypothetical protein	Core	11	FRAN031_00913 FRAN031_00914	FRAN037_00913	FRAN244_00910	FRAN249_00910	FRAN250_00903	FRAN251_00909	FRAN253_00910	FRAN254_00972	FRAN255_00946	FRAN256_00929	SchuS4_00911
spoT		Bifunctional (p)ppGpp synthase/hydrolase SpoT	Core	11	FRAN031_00915	FRAN037_00914	FRAN244_00911	FRAN249_00911	FRAN250_00904	FRAN251_00910	FRAN253_00911	FRAN254_00974 FRAN254_00973	FRAN255_00947	FRAN256_00930	SchuS4_00912
murG		UDP-N-acetylglucosamine--N-acetylmuramyl-(pentapeptide) pyrophosphoryl-undecaprenol N-acetylglucosamine transferase	Core	11	FRAN031_00918	FRAN037_00917	FRAN244_00914	FRAN249_00914	FRAN250_00907	FRAN251_00913	FRAN253_00914	FRAN254_00978 FRAN254_00977	FRAN255_00950	FRAN256_00933	SchuS4_00915
rplT		50S ribosomal protein L20	Core	11	FRAN031_00927 FRAN031_00928	FRAN037_00926	FRAN244_00923	FRAN249_00923	FRAN250_00916	FRAN251_00922	FRAN253_00923	FRAN254_00987	FRAN255_00958	FRAN256_00940	SchuS4_00924
asD_2		Bifunctional aspartate aminotransferase and L-aspartate beta-decarboxylase	Core	11	FRAN031_00937 FRAN031_00938	FRAN037_00935 FRAN037_00936	FRAN244_00932 FRAN244_00933	FRAN249_00932 FRAN249_00933	FRAN250_00925 FRAN250_00926	FRAN251_00931 FRAN251_00932	FRAN253_00932 FRAN253_00933	FRAN254_00996 FRAN254_00997	FRAN255_00967	FRAN256_00949	SchuS4_00933 SchuS4_00934
gbpA		hypothetical protein	Core	11	FRAN031_00921 FRAN031_00922 FRAN031_00923	FRAN037_00920 FRAN037_00921 FRAN037_00922	FRAN244_00917 FRAN244_00918 FRAN244_00919	FRAN249_00917 FRAN249_00918 FRAN249_00919	FRAN250_00910 FRAN250_00911 FRAN250_00912	FRAN251_00916 FRAN251_00917 FRAN251_00918	FRAN253_00917 FRAN253_00918 FRAN253_00919	FRAN254_00981 FRAN254_00982 FRAN254_00983	FRAN255_00953 FRAN255_00954	FRAN256_00936	SchuS4_00918 SchuS4_00919 SchuS4_00920
tolB		Tol-Pal system protein TolB	Core	11	FRAN031_00951	FRAN037_00949	FRAN244_00946	FRAN249_00946	FRAN250_00939	FRAN251_00945	FRAN253_00946	FRAN254_01010	FRAN255_00982	FRAN256_00961 FRAN256_00962	SchuS4_00947
group_321		hypothetical protein	Core	11	FRAN031_00956 FRAN031_00957	FRAN037_00954 FRAN037_00955	FRAN244_00951 FRAN244_00952	FRAN249_00951 FRAN249_00952	FRAN250_00944 FRAN250_00945	FRAN251_00950 FRAN251_00951	FRAN253_00951 FRAN253_00952	FRAN254_01015 FRAN254_01016	FRAN255_00986 FRAN255_00987	FRAN256_00967	SchuS4_00952 SchuS4_00953
group_322		putative transporter	Core	11	FRAN031_00968	FRAN037_00966	FRAN244_00963	FRAN249_00963	FRAN250_00956	FRAN251_00962	FRAN253_00963	FRAN254_01028	FRAN255_00999 FRAN255_01000	FRAN256_00980	SchuS4_00964
group_323		hypothetical protein	Core	11	FRAN031_00987	FRAN037_00985	FRAN244_00982	FRAN249_00982	FRAN250_00975	FRAN251_00981	FRAN253_00982	FRAN254_01047	FRAN255_01020	FRAN256_00999 FRAN256_00998	SchuS4_00983
purK		N5-carboxyaminoimidazole ribonucleotide synthase	Core	11	FRAN031_01016	FRAN037_01014	FRAN244_01010	FRAN249_01010	FRAN250_01005	FRAN251_01010	FRAN253_01011	FRAN254_01077 FRAN254_01078	FRAN255_01049	FRAN256_01026	SchuS4_01011
rlmL		Ribosomal RNA large subunit methyltransferase K/L	Core	11	FRAN031_01044	FRAN037_01042	FRAN244_01037	FRAN249_01037	FRAN250_01033	FRAN251_01038	FRAN253_01039	FRAN254_01106 FRAN254_01107	FRAN255_01076	FRAN256_01054	SchuS4_01038
fmt		Methionyl-tRNA formyltransferase	Core	11	FRAN031_01046	FRAN037_01044	FRAN244_01039	FRAN249_01039	FRAN250_01035	FRAN251_01040	FRAN253_01041	FRAN254_01109 FRAN254_01111	FRAN255_01078	FRAN256_01056	SchuS4_01040
gshB		Glutathione synthetase	Core	11	FRAN031_01047	FRAN037_01045	FRAN244_01040	FRAN249_01040	FRAN250_01036	FRAN251_01041	FRAN253_01042	FRAN254_01113 FRAN254_01112	FRAN255_01079	FRAN256_01057	SchuS4_01041
hemL		Glutamate-1-semialdehyde 2,1-aminomutase	Core	11	FRAN031_01048	FRAN037_01046	FRAN244_01041	FRAN249_01041	FRAN250_01037	FRAN251_01042	FRAN253_01043	FRAN254_01115 FRAN254_01114	FRAN255_01080	FRAN256_01058	SchuS4_01042
menE		2-succinylbenzoate--CoA ligase	Core	11	FRAN031_01067	FRAN037_01065	FRAN244_01060	FRAN249_01060	FRAN250_01056	FRAN251_01061	FRAN253_01062	FRAN254_01134	FRAN255_01102 FRAN255_01101	FRAN256_01079	SchuS4_01061
cadA_3		Cadmium-transporting ATPase	Core	11	FRAN031_00984 FRAN031_00985	FRAN037_00982 FRAN037_00983	FRAN244_00979 FRAN244_00980	FRAN249_00979 FRAN249_00980	FRAN250_00972 FRAN250_00973	FRAN251_00978 FRAN251_00979	FRAN253_00979 FRAN253_00980	FRAN254_01044 FRAN254_01045	FRAN255_01016 FRAN255_01018 FRAN255_01017	FRAN256_00996	SchuS4_00980 SchuS4_00981
trpG_1		Anthranilate synthase component 2	Core	11	FRAN031_01069	FRAN037_01067	FRAN244_01062	FRAN249_01062	FRAN250_01058	FRAN251_01063	FRAN253_01064	FRAN254_01137 FRAN254_01136	FRAN255_01104	FRAN256_01081	SchuS4_01063
group_331		hypothetical protein	Core	11	FRAN031_01070	FRAN037_01068	FRAN244_01063	FRAN249_01063	FRAN250_01059	FRAN251_01064	FRAN253_01065	FRAN254_01138	FRAN255_01105	FRAN256_01082 FRAN256_01083	SchuS4_01064
tas		Protein tas	Core	11	FRAN031_01072	FRAN037_01070	FRAN244_01065	FRAN249_01065	FRAN250_01061	FRAN251_01066	FRAN253_01067	FRAN254_01140	FRAN255_01107	FRAN256_01085	SchuS4_01066
mdaB		NADPH:quinone oxidoreductase MdaB	Core	11	FRAN031_01087	FRAN037_01085	FRAN244_01080	FRAN249_01080	FRAN250_01076	FRAN251_01081	FRAN253_01082	FRAN254_01157	FRAN255_01123	FRAN256_01102 FRAN256_01103	SchuS4_01081
hchA		Protein/nucleic acid deglycase HchA	Core	11	FRAN031_01088	FRAN037_01086	FRAN244_01081	FRAN249_01081	FRAN250_01077	FRAN251_01082	FRAN253_01083	FRAN254_01158	FRAN255_01124	FRAN256_01104 FRAN256_01105	SchuS4_01082
aroG		Phospho-2-dehydro-3-deoxyheptonate aldolase, Phe-sensitive	Core	11	FRAN031_01089	FRAN037_01087	FRAN244_01082	FRAN249_01082	FRAN250_01078	FRAN251_01083	FRAN253_01084	FRAN254_01159	FRAN255_01125	FRAN256_01106	SchuS4_01083
group_336		hypothetical protein	Core	11	FRAN031_01092	FRAN037_01090	FRAN244_01085	FRAN249_01085	FRAN250_01082 FRAN250_01081	FRAN251_01087 FRAN251_01086	FRAN253_01087	FRAN254_01162	FRAN255_01128	FRAN256_01110	SchuS4_01086
sufB		FeS cluster assembly protein SufB	Core	11	FRAN031_01099	FRAN037_01097	FRAN244_01092	FRAN249_01092	FRAN250_01089	FRAN251_01094	FRAN253_01094	FRAN254_01169	FRAN255_01135	FRAN256_01117 FRAN256_01118	SchuS4_01093
group_338		N(G),N(G)-dimethylarginine dimethylaminohydrolase	Core	11	FRAN031_01102	FRAN037_01100	FRAN244_01095	FRAN249_01095	FRAN250_01092	FRAN251_01097	FRAN253_01097	FRAN254_01172	FRAN255_01138	FRAN256_01121	SchuS4_01096
group_339		putative protein	Core	11	FRAN031_01104	FRAN037_01102	FRAN244_01097	FRAN249_01097	FRAN250_01094	FRAN251_01099	FRAN253_01099	FRAN254_01174	FRAN255_01140	FRAN256_01124 FRAN256_01123	SchuS4_01098
group_34		hypothetical protein	Core	11	FRAN031_01139 FRAN031_01140	FRAN037_01136 FRAN037_01137	FRAN244_01131 FRAN244_01132	FRAN249_01131 FRAN249_01132	FRAN250_01128 FRAN250_01129	FRAN251_01133 FRAN251_01134	FRAN253_01133 FRAN253_01134	FRAN254_01215	FRAN255_01182 FRAN255_01181 FRAN255_01183	FRAN256_01160	SchuS4_01132 SchuS4_01133
group_340		hypothetical protein	Core	11	FRAN031_01117	FRAN037_01115	FRAN244_01110	FRAN249_01110	FRAN250_01107	FRAN251_01112	FRAN253_01112	FRAN254_01190	FRAN255_01156	FRAN256_01140 FRAN256_01139	SchuS4_01111
leuS		Leucine--tRNA ligase	Core	11	FRAN031_01118	FRAN037_01116	FRAN244_01111	FRAN249_01111	FRAN250_01108	FRAN251_01113	FRAN253_01113	FRAN254_01192 FRAN254_01191	FRAN255_01157	FRAN256_01141	SchuS4_01112
ybdG		Miniconductance mechanosensitive channel YbdG	Core	11	FRAN031_01120	FRAN037_01118	FRAN244_01113	FRAN249_01113	FRAN250_01110	FRAN251_01115	FRAN253_01115	FRAN254_01195	FRAN255_01160 FRAN255_01159	FRAN256_01143	SchuS4_01114
dcd		dCTP deaminase	Core	11	FRAN031_01121	FRAN037_01119	FRAN244_01114	FRAN249_01114	FRAN250_01111	FRAN251_01116	FRAN253_01116	FRAN254_01196	FRAN255_01161	FRAN256_01144 FRAN256_01145	SchuS4_01115
abaF_1		Fosfomycin resistance protein AbaF	Core	11	FRAN031_01123	FRAN037_01121	FRAN244_01116	FRAN249_01116	FRAN250_01113	FRAN251_01118	FRAN253_01118	FRAN254_01198	FRAN255_01163 FRAN255_01164	FRAN256_01147	SchuS4_01117
zupT		hypothetical protein	Core	11	FRAN031_01129 FRAN031_01130	FRAN037_01126 FRAN037_01127	FRAN244_01121 FRAN244_01122	FRAN249_01121 FRAN249_01122	FRAN250_01118 FRAN250_01119	FRAN251_01123 FRAN251_01124	FRAN253_01123 FRAN253_01124	FRAN254_01203 FRAN254_01204	FRAN255_01168	FRAN256_01152	SchuS4_01122 SchuS4_01123
yciC		Putative metal chaperone YciC	Core	11	FRAN031_01131	FRAN037_01128	FRAN244_01123	FRAN249_01123	FRAN250_01120	FRAN251_01125	FRAN253_01125	FRAN254_01205 FRAN254_01206	FRAN255_01169	FRAN256_01153	SchuS4_01124
pheT		Phenylalanine--tRNA ligase beta subunit	Core	11	FRAN031_01133	FRAN037_01130	FRAN244_01125	FRAN249_01125	FRAN250_01122	FRAN251_01127	FRAN253_01127	FRAN254_01209 FRAN254_01208	FRAN255_01171	FRAN256_01155	SchuS4_01126
group_348		hypothetical protein	Core	11	FRAN031_01135	FRAN037_01132	FRAN244_01127	FRAN249_01127	FRAN250_01124	FRAN251_01129	FRAN253_01129	FRAN254_01211	FRAN255_01173 FRAN255_01174	FRAN256_01157	SchuS4_01128
dtpB_2		Dipeptide and tripeptide permease B	Core	11	FRAN031_01136	FRAN037_01133	FRAN244_01128	FRAN249_01128	FRAN250_01125	FRAN251_01130	FRAN253_01130	FRAN254_01212	FRAN255_01175 FRAN255_01176	FRAN256_01158	SchuS4_01129
rapA		hypothetical protein	Core	11	FRAN031_01214 FRAN031_01215	FRAN037_01210 FRAN037_01211	FRAN244_01205 FRAN244_01206	FRAN249_01205 FRAN249_01206	FRAN250_01202 FRAN250_01203	FRAN251_01207 FRAN251_01208	FRAN253_01207 FRAN253_01208	FRAN254_01298 FRAN254_01299 FRAN254_01300	FRAN255_01259 FRAN255_01260	FRAN256_01233 FRAN256_01234	SchuS4_01206 SchuS4_01207
group_350		hypothetical protein	Core	11	FRAN031_01148	FRAN037_01145	FRAN244_01140	FRAN249_01140	FRAN250_01137	FRAN251_01142	FRAN253_01142	FRAN254_01225 FRAN254_01224	FRAN255_01192	FRAN256_01168	SchuS4_01141
group_351		hypothetical protein	Core	11	FRAN031_01166	FRAN037_01163	FRAN244_01158	FRAN249_01158	FRAN250_01155	FRAN251_01160	FRAN253_01160	FRAN254_01243	FRAN255_01211	FRAN256_01187	SchuS4_01159
yihQ_2		Sulfoquinovosidase	Core	11	FRAN031_01168	FRAN037_01165	FRAN244_01160	FRAN249_01160	FRAN250_01157	FRAN251_01162	FRAN253_01162	FRAN254_01245	FRAN255_01214 FRAN255_01213	FRAN256_01189	SchuS4_01161
group_353		NADH dehydrogenase-like protein	Core	11	FRAN031_01169	FRAN037_01166	FRAN244_01161	FRAN249_01161	FRAN250_01158	FRAN251_01163	FRAN253_01163	FRAN254_01247 FRAN254_01246	FRAN255_01215	FRAN256_01190	SchuS4_01162
dacB		D-alanyl-D-alanine carboxypeptidase DacB	Core	11	FRAN031_01174	FRAN037_01171	FRAN244_01166	FRAN249_01166	FRAN250_01163	FRAN251_01168	FRAN253_01168	FRAN254_01255 FRAN254_01254	FRAN255_01220	FRAN256_01196	SchuS4_01167
ispB		Octaprenyl diphosphate synthase	Core	11	FRAN031_01179 FRAN031_01180	FRAN037_01176	FRAN244_01171	FRAN249_01171	FRAN250_01168	FRAN251_01173	FRAN253_01173	FRAN254_01260	FRAN255_01225	FRAN256_01201	SchuS4_01172
cysN		Sulfate adenylyltransferase subunit 1	Core	11	FRAN031_01186	FRAN037_01182	FRAN244_01177	FRAN249_01177	FRAN250_01174	FRAN251_01179	FRAN253_01179	FRAN254_01266	FRAN255_01232 FRAN255_01231	FRAN256_01207	SchuS4_01178
group_357		hypothetical protein	Core	11	FRAN031_01190	FRAN037_01186	FRAN244_01181	FRAN249_01181	FRAN250_01178	FRAN251_01183	FRAN253_01183	FRAN254_01270	FRAN255_01236	FRAN256_01211	SchuS4_01182
group_358		hypothetical protein	Core	11	FRAN031_01196	FRAN037_01192	FRAN244_01187	FRAN249_01187	FRAN250_01184	FRAN251_01189	FRAN253_01189	FRAN254_01277 FRAN254_01276	FRAN255_01241	FRAN256_01216	SchuS4_01188
group_359		hypothetical protein	Core	11	FRAN031_01205	FRAN037_01201	FRAN244_01196	FRAN249_01196	FRAN250_01193	FRAN251_01198	FRAN253_01198	FRAN254_01286	FRAN255_01250	FRAN256_01225	SchuS4_01197
betS		Glycine betaine transporter	Core	11	FRAN031_01257 FRAN031_01258	FRAN037_01253 FRAN037_01254	FRAN244_01248 FRAN244_01249	FRAN249_01248 FRAN249_01249	FRAN250_01245 FRAN250_01246	FRAN251_01250 FRAN251_01251	FRAN253_01250 FRAN253_01251	FRAN254_01345 FRAN254_01346	FRAN255_01305 FRAN255_01306	FRAN256_01277 FRAN256_01276	SchuS4_01249 SchuS4_01250
group_360		hypothetical protein	Core	11	FRAN031_01209 FRAN031_01210	FRAN037_01205 FRAN037_01206	FRAN244_01200 FRAN244_01201	FRAN249_01200 FRAN249_01201	FRAN250_01197 FRAN250_01198	FRAN251_01202 FRAN251_01203	FRAN253_01202 FRAN253_01203	FRAN254_01291 FRAN254_01292	FRAN255_01254 FRAN255_01255	FRAN256_01229	SchuS4_01201 SchuS4_01202
hipA		Serine/threonine-protein kinase toxin HipA	Core	11	FRAN031_01223	FRAN037_01219	FRAN244_01214	FRAN249_01214	FRAN250_01211	FRAN251_01216	FRAN253_01216	FRAN254_01308	FRAN255_01269	FRAN256_01244 FRAN256_01243	SchuS4_01215
rdgC		Recombination-associated protein RdgC	Core	11	FRAN031_01231	FRAN037_01227	FRAN244_01222	FRAN249_01222	FRAN250_01219	FRAN251_01224	FRAN253_01224	FRAN254_01315 FRAN254_01316	FRAN255_01277	FRAN256_01251	SchuS4_01223
rutB		Peroxyureidoacrylate/ureidoacrylate amidohydrolase RutB	Core	11	FRAN031_01238	FRAN037_01234	FRAN244_01229	FRAN249_01229	FRAN250_01226	FRAN251_01231	FRAN253_01231	FRAN254_01323	FRAN255_01285 FRAN255_01284	FRAN256_01258	SchuS4_01230
queG_1		Epoxyqueuosine reductase	Core	11	FRAN031_01249	FRAN037_01245	FRAN244_01240	FRAN249_01240	FRAN250_01237	FRAN251_01242	FRAN253_01242	FRAN254_01334	FRAN255_01297	FRAN256_01268	SchuS4_01241
mdtL_3		Multidrug resistance protein MdtL	Core	11	FRAN031_01254	FRAN037_01250	FRAN244_01245	FRAN249_01245	FRAN250_01242	FRAN251_01247	FRAN253_01247	FRAN254_01342	FRAN255_01302	FRAN256_01273	SchuS4_01246
group_366		hypothetical protein	Core	11	FRAN031_01268	FRAN037_01264	FRAN244_01259	FRAN249_01259	FRAN250_01256	FRAN251_01261	FRAN253_01261	FRAN254_01357	FRAN255_01316	FRAN256_01288	SchuS4_01260
tgt		Queuine tRNA-ribosyltransferase	Core	11	FRAN031_01272	FRAN037_01268	FRAN244_01263	FRAN249_01263	FRAN250_01260	FRAN251_01265	FRAN253_01265	FRAN254_01361	FRAN255_01320 FRAN255_01321	FRAN256_01292	SchuS4_01264
metQ		hypothetical protein	Core	11	FRAN031_01278	FRAN037_01274	FRAN244_01269	FRAN249_01269	FRAN250_01266	FRAN251_01271	FRAN253_01271	FRAN254_01367 FRAN254_01368	FRAN255_01326	FRAN256_01298	SchuS4_01270
tyrP_1		Tyrosine-specific transport protein	Core	11	FRAN031_01279	FRAN037_01275	FRAN244_01270	FRAN249_01270	FRAN250_01267	FRAN251_01272	FRAN253_01272	FRAN254_01369	FRAN255_01328	FRAN256_01299	SchuS4_01271
group_37		hypothetical protein	Core	11	FRAN031_01323 FRAN031_01324	FRAN037_01319 FRAN037_01320	FRAN244_01314 FRAN244_01315	FRAN249_01314 FRAN249_01315	FRAN250_01311 FRAN250_01312	FRAN251_01317 FRAN251_01318	FRAN253_01316 FRAN253_01317	FRAN254_01418 FRAN254_01419	FRAN255_01377 FRAN255_01375 FRAN255_01376	FRAN256_01346 FRAN256_01345 FRAN256_01347	SchuS4_01315 SchuS4_01316
ydaD_2		General stress protein 39	Core	11	FRAN031_01303	FRAN037_01299	FRAN244_01294	FRAN249_01294	FRAN250_01291	FRAN251_01297	FRAN253_01296	FRAN254_01393	FRAN255_01354 FRAN255_01355	FRAN256_01323	SchuS4_01295
chaB		Putative cation transport regulator ChaB	Core	11	FRAN031_01304	FRAN037_01300	FRAN244_01295	FRAN249_01295	FRAN250_01292	FRAN251_01298	FRAN253_01297	FRAN254_01394	FRAN255_01356	FRAN256_01324	SchuS4_01296
yjhB		Putative metabolite transport protein YjhB	Core	11	FRAN031_01308	FRAN037_01304	FRAN244_01299	FRAN249_01299	FRAN250_01296	FRAN251_01302	FRAN253_01301	FRAN254_01398	FRAN255_01360	FRAN256_01329 FRAN256_01328	SchuS4_01300
potE_2		Putrescine transporter PotE	Core	11	FRAN031_01309	FRAN037_01305	FRAN244_01300	FRAN249_01300	FRAN250_01297	FRAN251_01303	FRAN253_01302	FRAN254_01399 FRAN254_01400	FRAN255_01361	FRAN256_01330	SchuS4_01301
rocA		1-pyrroline-5-carboxylate dehydrogenase	Core	11	FRAN031_01310	FRAN037_01306	FRAN244_01301	FRAN249_01301	FRAN250_01298	FRAN251_01304	FRAN253_01303	FRAN254_01401	FRAN255_01362	FRAN256_01331 FRAN256_01332	SchuS4_01302
aroB		3-dehydroquinate synthase	Core	11	FRAN031_01314	FRAN037_01310	FRAN244_01305	FRAN249_01305	FRAN250_01302	FRAN251_01308	FRAN253_01307	FRAN254_01407 FRAN254_01405	FRAN255_01366	FRAN256_01336	SchuS4_01306
adk		Adenylate kinase	Core	11	FRAN031_01321	FRAN037_01317	FRAN244_01312	FRAN249_01312	FRAN250_01309	FRAN251_01315	FRAN253_01314	FRAN254_01415 FRAN254_01416	FRAN255_01373	FRAN256_01343	SchuS4_01313
group_377		putative protein	Core	11	FRAN031_01325	FRAN037_01321	FRAN244_01316	FRAN249_01316	FRAN250_01313	FRAN251_01319	FRAN253_01318	FRAN254_01420	FRAN255_01378	FRAN256_01348 FRAN256_01349	SchuS4_01317
group_378		putative type I restriction enzymeP M protein	Core	11	FRAN031_01334	FRAN037_01330	FRAN244_01325	FRAN249_01325	FRAN250_01322	FRAN251_01328	FRAN253_01327	FRAN254_01429	FRAN255_01388 FRAN255_01387	FRAN256_01358	SchuS4_01326
group_379		hypothetical protein	Core	11	FRAN031_01340	FRAN037_01336	FRAN244_01331	FRAN249_01331	FRAN250_01328	FRAN251_01334	FRAN253_01333	FRAN254_01436	FRAN255_01393	FRAN256_01364	SchuS4_01332
hsdR_1		hypothetical protein	Core	11	FRAN031_01341	FRAN037_01337	FRAN244_01332	FRAN249_01332	FRAN250_01329	FRAN251_01335	FRAN253_01334	FRAN254_01437	FRAN255_01394 FRAN255_01398 FRAN255_01397 FRAN255_01395 FRAN255_01396	FRAN256_01365	SchuS4_01333
COQ5		hypothetical protein	Core	11	FRAN031_01346 FRAN031_01347	FRAN037_01342 FRAN037_01343	FRAN244_01337 FRAN244_01338	FRAN249_01337 FRAN249_01338	FRAN250_01334 FRAN250_01335	FRAN251_01340 FRAN251_01341	FRAN253_01339 FRAN253_01340	FRAN254_01442 FRAN254_01443	FRAN255_01402	FRAN256_01370 FRAN256_01371	SchuS4_01338 SchuS4_01339
murI		Glutamate racemase	Core	11	FRAN031_01369	FRAN037_01365	FRAN244_01360	FRAN249_01360	FRAN250_01357	FRAN251_01363	FRAN253_01362	FRAN254_01469 FRAN254_01468	FRAN255_01424	FRAN256_01389	SchuS4_01361
recO		DNA repair protein RecO	Core	11	FRAN031_01397	FRAN037_01393	FRAN244_01388	FRAN249_01388	FRAN250_01385	FRAN251_01391	FRAN253_01391	FRAN254_01500	FRAN255_01453	FRAN256_01418 FRAN256_01419	SchuS4_01389
group_383		hypothetical protein	Core	11	FRAN031_01413	FRAN037_01410	FRAN244_01404	FRAN249_01404	FRAN250_01401	FRAN251_01407	FRAN253_01407	FRAN254_01518 FRAN254_01519	FRAN255_01470	FRAN256_01439	SchuS4_01405
group_384		hypothetical protein	Core	11	FRAN031_01435	FRAN037_01432	FRAN244_01426	FRAN249_01426	FRAN250_01424	FRAN251_01429	FRAN253_01430	FRAN254_01545	FRAN255_01494	FRAN256_01466	SchuS4_01427
group_385		NAD(P)H dehydrogenase (quinone)	Core	11	FRAN031_01438	FRAN037_01435	FRAN244_01429	FRAN249_01429	FRAN250_01427	FRAN251_01432	FRAN253_01433	FRAN254_01548	FRAN255_01496	FRAN256_01468	SchuS4_01430
dnaK		Chaperone protein DnaK	Core	11	FRAN031_01448	FRAN037_01445	FRAN244_01439	FRAN249_01439	FRAN250_01438	FRAN251_01442	FRAN253_01443	FRAN254_01559 FRAN254_01558	FRAN255_01506	FRAN256_01479	SchuS4_01440
rnhB		Ribonuclease HII	Core	11	FRAN031_01457	FRAN037_01454	FRAN244_01448	FRAN249_01448	FRAN250_01447	FRAN251_01451	FRAN253_01452	FRAN254_01568	FRAN255_01516	FRAN256_01488 FRAN256_01489	SchuS4_01449
mnmE		tRNA modification GTPase MnmE	Core	11	FRAN031_01462	FRAN037_01459	FRAN244_01453	FRAN249_01453	FRAN250_01452	FRAN251_01456	FRAN253_01457	FRAN254_01574 FRAN254_01573	FRAN255_01521	FRAN256_01494	SchuS4_01454
group_389		hypothetical protein	Core	11	FRAN031_01474	FRAN037_01471	FRAN244_01465	FRAN249_01465	FRAN250_01464	FRAN251_01468	FRAN253_01469	FRAN254_01587	FRAN255_01535	FRAN256_01507	SchuS4_01466
mlaA		Intermembrane phospholipid transport system lipoprotein MlaA	Core	11	FRAN031_01349 FRAN031_01350	FRAN037_01345 FRAN037_01346	FRAN244_01340 FRAN244_01341	FRAN249_01340 FRAN249_01341	FRAN250_01337 FRAN250_01338	FRAN251_01343 FRAN251_01344	FRAN253_01342 FRAN253_01343	FRAN254_01445 FRAN254_01446	FRAN255_01404	FRAN256_01373 FRAN256_01374	SchuS4_01341 SchuS4_01342
lgoT		putative L-galactonate transporter	Core	11	FRAN031_01479	FRAN037_01476	FRAN244_01470	FRAN249_01470	FRAN250_01469	FRAN251_01473	FRAN253_01474	FRAN254_01592 FRAN254_01593	FRAN255_01539	FRAN256_01511	SchuS4_01470
ubiB		putative protein kinase UbiB	Core	11	FRAN031_01487	FRAN037_01484	FRAN244_01478	FRAN249_01478	FRAN250_01477	FRAN251_01481	FRAN253_01482	FRAN254_01602 FRAN254_01601	FRAN255_01547	FRAN256_01519	SchuS4_01478
group_392		hypothetical protein	Core	11	FRAN031_01496	FRAN037_01493	FRAN244_01487	FRAN249_01487	FRAN250_01486	FRAN251_01490	FRAN253_01491	FRAN254_01611	FRAN255_01556	FRAN256_01528	SchuS4_01487
pgi		Glucose-6-phosphate isomerase	Core	11	FRAN031_01504	FRAN037_01501	FRAN244_01495	FRAN249_01495	FRAN250_01494	FRAN251_01498	FRAN253_01499	FRAN254_01621	FRAN255_01566	FRAN256_01537 FRAN256_01538	SchuS4_01495
gpmI		2,3-bisphosphoglycerate-independent phosphoglycerate mutase	Core	11	FRAN031_01520	FRAN037_01516	FRAN244_01510	FRAN249_01510	FRAN250_01511	FRAN251_01513	FRAN253_01514	FRAN254_01637 FRAN254_01638	FRAN255_01581	FRAN256_01553	SchuS4_01511
serS		Serine--tRNA ligase	Core	11	FRAN031_01521	FRAN037_01517	FRAN244_01511	FRAN249_01511	FRAN250_01512	FRAN251_01514	FRAN253_01515	FRAN254_01640 FRAN254_01639	FRAN255_01582	FRAN256_01554	SchuS4_01512
gmuE		Putative fructokinase	Core	11	FRAN031_01522 FRAN031_01523	FRAN037_01518	FRAN244_01512	FRAN249_01512	FRAN250_01513	FRAN251_01515	FRAN253_01516	FRAN254_01641	FRAN255_01583	FRAN256_01555	SchuS4_01513
pykA		Pyruvate kinase II	Core	11	FRAN031_01567	FRAN037_01564 FRAN037_01563	FRAN244_01556	FRAN249_01557	FRAN250_01557	FRAN251_01561	FRAN253_01560	FRAN254_01685	FRAN255_01627	FRAN256_01603	SchuS4_01557
fabH		3-oxoacyl-[acyl-carrier-protein] synthase 3	Core	11	FRAN031_01574	FRAN037_01571	FRAN244_01563	FRAN249_01564	FRAN250_01564	FRAN251_01568	FRAN253_01567	FRAN254_01692 FRAN254_01691	FRAN255_01634	FRAN256_01610	SchuS4_01564
group_399		hypothetical protein	Core	11	FRAN031_01583 FRAN031_01584	FRAN037_01580 FRAN037_01581	FRAN244_01572 FRAN244_01573	FRAN249_01573 FRAN249_01574	FRAN250_01573 FRAN250_01574	FRAN251_01577 FRAN251_01578	FRAN253_01576 FRAN253_01577	FRAN254_01701 FRAN254_01702	FRAN255_01642	FRAN256_01620	SchuS4_01573 SchuS4_01574
group_4		IS1595 family transposase ISFtu3	Core	11	FRAN031_01191	FRAN037_01187	FRAN244_01182	FRAN249_01182	FRAN250_01179 FRAN250_02069	FRAN251_01184 FRAN251_02061 FRAN251_01185 FRAN251_02062	FRAN253_01184	FRAN254_01271	FRAN255_02142 FRAN255_01237	FRAN256_02126 FRAN256_01212	SchuS4_01183
group_40		hypothetical protein	Core	11	FRAN031_01362 FRAN031_01363 FRAN031_01364	FRAN037_01358 FRAN037_01359 FRAN037_01360	FRAN244_01353 FRAN244_01354 FRAN244_01355	FRAN249_01353 FRAN249_01354 FRAN249_01355	FRAN250_01350 FRAN250_01351 FRAN250_01352	FRAN251_01356 FRAN251_01357 FRAN251_01358	FRAN253_01355 FRAN253_01356 FRAN253_01357	FRAN254_01458 FRAN254_01459 FRAN254_01460	FRAN255_01418 FRAN255_01419	FRAN256_01385	SchuS4_01354 SchuS4_01355 SchuS4_01356
suhB		Inositol-1-monophosphatase	Core	11	FRAN031_01585	FRAN037_01582 FRAN037_01583	FRAN244_01574	FRAN249_01575	FRAN250_01575	FRAN251_01579	FRAN253_01578	FRAN254_01703	FRAN255_01643	FRAN256_01621	SchuS4_01575
rsmB		Ribosomal RNA small subunit methyltransferase B	Core	11	FRAN031_01586	FRAN037_01584	FRAN244_01575	FRAN249_01576	FRAN250_01576	FRAN251_01580	FRAN253_01579	FRAN254_01704	FRAN255_01644 FRAN255_01645	FRAN256_01622	SchuS4_01576
recD		RecBCD enzyme subunit RecD	Core	11	FRAN031_01596	FRAN037_01594	FRAN244_01585	FRAN249_01586	FRAN250_01586	FRAN251_01590	FRAN253_01589	FRAN254_01714 FRAN254_01715	FRAN255_01657	FRAN256_01634	SchuS4_01586
recC		RecBCD enzyme subunit RecC	Core	11	FRAN031_01601	FRAN037_01598	FRAN244_01589	FRAN249_01590	FRAN250_01590	FRAN251_01594	FRAN253_01593	FRAN254_01720	FRAN255_01661	FRAN256_01638 FRAN256_01639	SchuS4_01590
lldD_4		hypothetical protein	Core	11	FRAN031_01602 FRAN031_01603	FRAN037_01599 FRAN037_01600	FRAN244_01590 FRAN244_01591	FRAN249_01591 FRAN249_01592	FRAN250_01591 FRAN250_01592	FRAN251_01595 FRAN251_01596	FRAN253_01594 FRAN253_01595	FRAN254_01721 FRAN254_01722	FRAN255_01662	FRAN256_01640	SchuS4_01591 SchuS4_01592
dsbB_3		Disulfide bond formation protein B	Core	11	FRAN031_01619	FRAN037_01616	FRAN244_01607	FRAN249_01608	FRAN250_01608	FRAN251_01612	FRAN253_01611	FRAN254_01738	FRAN255_01678	FRAN256_01657	SchuS4_01608
group_406		hypothetical protein	Core	11	FRAN031_01625	FRAN037_01622	FRAN244_01613	FRAN249_01614	FRAN250_01614	FRAN251_01618	FRAN253_01617	FRAN254_01745	FRAN255_01685	FRAN256_01664	SchuS4_01614
group_407		hypothetical protein	Core	11	FRAN031_01630	FRAN037_01627	FRAN244_01618	FRAN249_01619	FRAN250_01619	FRAN251_01623	FRAN253_01622	FRAN254_01750	FRAN255_01690	FRAN256_01669	SchuS4_01619
group_408		hypothetical protein	Core	11	FRAN031_01641	FRAN037_01637	FRAN244_01628	FRAN249_01629	FRAN250_01629	FRAN251_01633	FRAN253_01632	FRAN254_01760	FRAN255_01702	FRAN256_01681	SchuS4_01629
yfdH		putative glycosyltransferase	Core	11	FRAN031_01647	FRAN037_01643	FRAN244_01634	FRAN249_01635	FRAN250_01635	FRAN251_01639	FRAN253_01638	FRAN254_01766	FRAN255_01707	FRAN256_01688 FRAN256_01689	SchuS4_01635
tsgA_1		Protein TsgA	Core	11	FRAN031_01581 FRAN031_01582	FRAN037_01578 FRAN037_01579	FRAN244_01570 FRAN244_01571	FRAN249_01571 FRAN249_01572	FRAN250_01571 FRAN250_01572	FRAN251_01575 FRAN251_01576	FRAN253_01574 FRAN253_01575	FRAN254_01699 FRAN254_01700	FRAN255_01641	FRAN256_01617 FRAN256_01619 FRAN256_01618	SchuS4_01571 SchuS4_01572
purN_2		dTDP-4-amino-4,6-dideoxyglucose formyltransferase	Core	11	FRAN031_01671	FRAN037_01667	FRAN244_01658	FRAN249_01659	FRAN250_01659	FRAN251_01663	FRAN253_01662	FRAN254_01791 FRAN254_01790	FRAN255_01730	FRAN256_01715	SchuS4_01659
pglA_1		hypothetical protein	Core	11	FRAN031_01674	FRAN037_01670	FRAN244_01661	FRAN249_01662	FRAN250_01662	FRAN251_01666	FRAN253_01665	FRAN254_01794	FRAN255_01733	FRAN256_01718 FRAN256_01719	SchuS4_01662
hldD		ADP-L-glycero-D-manno-heptose-6-epimerase	Core	11	FRAN031_01681	FRAN037_01678	FRAN244_01668	FRAN249_01669	FRAN250_01669	FRAN251_01673	FRAN253_01672	FRAN254_01802 FRAN254_01803	FRAN255_01740	FRAN256_01727	SchuS4_01669
deaD		ATP-dependent RNA helicase DeaD	Core	11	FRAN031_01689	FRAN037_01686	FRAN244_01676	FRAN249_01677	FRAN250_01677	FRAN251_01681	FRAN253_01680	FRAN254_01812 FRAN254_01811	FRAN255_01749	FRAN256_01737	SchuS4_01677
trpS		Tryptophan--tRNA ligase	Core	11	FRAN031_01708	FRAN037_01705	FRAN244_01695	FRAN249_01696	FRAN250_01696	FRAN251_01701	FRAN253_01699	FRAN254_01832	FRAN255_01768	FRAN256_01756 FRAN256_01757	SchuS4_01696
group_415		hypothetical protein	Core	11	FRAN031_01711 FRAN031_01712	FRAN037_01708 FRAN037_01709	FRAN244_01698 FRAN244_01699	FRAN249_01699 FRAN249_01700	FRAN250_01699 FRAN250_01700	FRAN251_01704 FRAN251_01705	FRAN253_01702 FRAN253_01703	FRAN254_01835 FRAN254_01836	FRAN255_01772	FRAN256_01760 FRAN256_01761	SchuS4_01699 SchuS4_01700
group_416		hypothetical protein	Core	11	FRAN031_01717	FRAN037_01714	FRAN244_01704	FRAN249_01705	FRAN250_01705	FRAN251_01710	FRAN253_01708	FRAN254_01842 FRAN254_01841	FRAN255_01777	FRAN256_01766	SchuS4_01705
mutS		DNA mismatch repair protein MutS	Core	11	FRAN031_01719	FRAN037_01716	FRAN244_01706	FRAN249_01707	FRAN250_01707	FRAN251_01712	FRAN253_01710	FRAN254_01845 FRAN254_01844	FRAN255_01779	FRAN256_01768	SchuS4_01707
ddaF		Dapdiamide A synthase	Core	11	FRAN031_01721	FRAN037_01718	FRAN244_01708	FRAN249_01709	FRAN250_01709	FRAN251_01714	FRAN253_01712	FRAN254_01847	FRAN255_01782 FRAN255_01781	FRAN256_01770	SchuS4_01709
group_419		hypothetical protein	Core	11	FRAN031_01725 FRAN031_01726	FRAN037_01722	FRAN244_01712	FRAN249_01713	FRAN250_01713	FRAN251_01718	FRAN253_01716	FRAN254_01851	FRAN255_01786	FRAN256_01774	SchuS4_01713
cdr		Coenzyme A disulfide reductase	Core	11	FRAN031_01635	FRAN037_01632	FRAN244_01623	FRAN249_01624	FRAN250_01624	FRAN251_01628	FRAN253_01627	FRAN254_01755	FRAN255_01695 FRAN255_01696 FRAN255_01697	FRAN256_01675 FRAN256_01674	SchuS4_01624
relA		GTP pyrophosphokinase	Core	11	FRAN031_01729	FRAN037_01725	FRAN244_01715	FRAN249_01716	FRAN250_01716	FRAN251_01721	FRAN253_01719	FRAN254_01854 FRAN254_01855	FRAN255_01789	FRAN256_01777	SchuS4_01716
lysA_2		Diaminopimelate decarboxylase	Core	11	FRAN031_01744 FRAN031_01745	FRAN037_01740 FRAN037_01741	FRAN244_01730 FRAN244_01731	FRAN249_01731 FRAN249_01732	FRAN250_01731 FRAN250_01732	FRAN251_01736 FRAN251_01737	FRAN253_01734 FRAN253_01735	FRAN254_01875 FRAN254_01876	FRAN255_01803	FRAN256_01792	SchuS4_01731 SchuS4_01732
group_422		hypothetical protein	Core	11	FRAN031_01749	FRAN037_01745	FRAN244_01735	FRAN249_01736	FRAN250_01736	FRAN251_01741	FRAN253_01739	FRAN254_01884 FRAN254_01883	FRAN255_01808	FRAN256_01798	SchuS4_01736
fadD_2		Long-chain-fatty-acid--CoA ligase	Core	11	FRAN031_01752	FRAN037_01748	FRAN244_01738	FRAN249_01739	FRAN250_01739	FRAN251_01744	FRAN253_01742	FRAN254_01887	FRAN255_01811	FRAN256_01802 FRAN256_01801	SchuS4_01739
fadN		putative 3-hydroxyacyl-CoA dehydrogenase	Core	11	FRAN031_01754	FRAN037_01750	FRAN244_01740	FRAN249_01741	FRAN250_01741	FRAN251_01746	FRAN253_01744	FRAN254_01890 FRAN254_01889	FRAN255_01813	FRAN256_01804	SchuS4_01741
fadA		3-ketoacyl-CoA thiolase	Core	11	FRAN031_01755	FRAN037_01751	FRAN244_01741	FRAN249_01742	FRAN250_01742	FRAN251_01747	FRAN253_01745	FRAN254_01892 FRAN254_01891	FRAN255_01814	FRAN256_01805	SchuS4_01742
iolT		Major myo-inositol transporter IolT	Core	11	FRAN031_01757 FRAN031_01758	FRAN037_01753 FRAN037_01754	FRAN244_01743 FRAN244_01744	FRAN249_01744 FRAN249_01745	FRAN250_01744 FRAN250_01745	FRAN251_01749 FRAN251_01750	FRAN253_01747 FRAN253_01748	FRAN254_01894 FRAN254_01895	FRAN255_01816	FRAN256_01807 FRAN256_01808	SchuS4_01744 SchuS4_01745
group_427		hypothetical protein	Core	11	FRAN031_01759 FRAN031_01760	FRAN037_01755 FRAN037_01756	FRAN244_01745 FRAN244_01746	FRAN249_01746 FRAN249_01747	FRAN250_01746 FRAN250_01747	FRAN251_01751 FRAN251_01752	FRAN253_01749 FRAN253_01750	FRAN254_01896 FRAN254_01897	FRAN255_01817	FRAN256_01809	SchuS4_01746 SchuS4_01747
group_428		hypothetical protein	Core	11	FRAN031_01765	FRAN037_01761	FRAN244_01751	FRAN249_01752	FRAN250_01752	FRAN251_01757	FRAN253_01755	FRAN254_01902	FRAN255_01822 FRAN255_01821	FRAN256_01812	SchuS4_01752
group_429		hypothetical protein	Core	11	FRAN031_01767	FRAN037_01763	FRAN244_01753	FRAN249_01754	FRAN250_01754	FRAN251_01759	FRAN253_01757	FRAN254_01904	FRAN255_01824	FRAN256_01815 FRAN256_01814	SchuS4_01754
yfcA_2		putative membrane transporter protein YfcA	Core	11	FRAN031_01651 FRAN031_01652	FRAN037_01647 FRAN037_01648	FRAN244_01638 FRAN244_01639	FRAN249_01639 FRAN249_01640	FRAN250_01639 FRAN250_01640	FRAN251_01643 FRAN251_01644	FRAN253_01642 FRAN253_01643	FRAN254_01770 FRAN254_01771	FRAN255_01711	FRAN256_01694 FRAN256_01695	SchuS4_01639 SchuS4_01640
mprA		Response regulator MprA	Core	11	FRAN031_01772	FRAN037_01768	FRAN244_01758	FRAN249_01759	FRAN250_01759	FRAN251_01764	FRAN253_01762	FRAN254_01909	FRAN255_01830 FRAN255_01829	FRAN256_01820	SchuS4_01759
group_431		hypothetical protein	Core	11	FRAN031_01776	FRAN037_01772	FRAN244_01762	FRAN249_01763	FRAN250_01763	FRAN251_01768	FRAN253_01766	FRAN254_01913	FRAN255_01834	FRAN256_01823	SchuS4_01763
cfa		hypothetical protein	Core	11	FRAN031_01777	FRAN037_01773	FRAN244_01763	FRAN249_01764	FRAN250_01764	FRAN251_01769	FRAN253_01767	FRAN254_01914	FRAN255_01835	FRAN256_01824	SchuS4_01764
ufaA1		Tuberculostearic acid methyltransferase UfaA1	Core	11	FRAN031_01780 FRAN031_01781	FRAN037_01776	FRAN244_01766	FRAN249_01767	FRAN250_01767	FRAN251_01772	FRAN253_01770	FRAN254_01917	FRAN255_01838	FRAN256_01827	SchuS4_01767
rnr_2		Ribonuclease R	Core	11	FRAN031_01786	FRAN037_01781	FRAN244_01771	FRAN249_01772	FRAN250_01772	FRAN251_01777	FRAN253_01775	FRAN254_01924 FRAN254_01923	FRAN255_01843	FRAN256_01832	SchuS4_01772
qseB		Transcriptional regulatory protein QseB	Core	11	FRAN031_01790	FRAN037_01785	FRAN244_01775	FRAN249_01776	FRAN250_01776	FRAN251_01781	FRAN253_01779	FRAN254_01930	FRAN255_01847	FRAN256_01837 FRAN256_01836	SchuS4_01776
pcsA		Phosphatidylcholine synthase	Core	11	FRAN031_01797	FRAN037_01792	FRAN244_01782	FRAN249_01783	FRAN250_01783	FRAN251_01788	FRAN253_01786	FRAN254_01937 FRAN254_01938	FRAN255_01854	FRAN256_01843	SchuS4_01783
ppk2		Polyphosphate:ADP/GDP phosphotransferase	Core	11	FRAN031_01798	FRAN037_01793	FRAN244_01783	FRAN249_01784	FRAN250_01784	FRAN251_01789	FRAN253_01787	FRAN254_01939	FRAN255_01856 FRAN255_01855	FRAN256_01844	SchuS4_01784
gyrA		DNA gyrase subunit A	Core	11	FRAN031_01811	FRAN037_01806	FRAN244_01796	FRAN249_01797	FRAN250_01797	FRAN251_01802	FRAN253_01800	FRAN254_01954 FRAN254_01953	FRAN255_01868	FRAN256_01857	SchuS4_01797
group_44		hypothetical protein	Core	11	FRAN031_01675	FRAN037_01671 FRAN037_01672	FRAN244_01662	FRAN249_01663	FRAN250_01663	FRAN251_01667	FRAN253_01666	FRAN254_01795	FRAN255_01734	FRAN256_01720	SchuS4_01663
group_440		hypothetical protein	Core	11	FRAN031_01819	FRAN037_01814	FRAN244_01804	FRAN249_01805	FRAN250_01805	FRAN251_01810	FRAN253_01808	FRAN254_01964	FRAN255_01877	FRAN256_01866 FRAN256_01867	SchuS4_01805
group_441		hypothetical protein	Core	11	FRAN031_01834 FRAN031_01835	FRAN037_01829 FRAN037_01830	FRAN244_01819 FRAN244_01820	FRAN249_01820 FRAN249_01821	FRAN250_01820 FRAN250_01821	FRAN251_01825 FRAN251_01826	FRAN253_01823 FRAN253_01824	FRAN254_01978 FRAN254_01979	FRAN255_01892	FRAN256_01882	SchuS4_01820 SchuS4_01821
fumB		Fumarate hydratase class I, anaerobic	Core	11	FRAN031_01841	FRAN037_01835	FRAN244_01826	FRAN249_01827	FRAN250_01827	FRAN251_01832	FRAN253_01830	FRAN254_01986 FRAN254_01985	FRAN255_01902	FRAN256_01888	SchuS4_01827
mlaD		Intermembrane phospholipid transport system binding protein MlaD	Core	11	FRAN031_01851	FRAN037_01846	FRAN244_01837	FRAN249_01838	FRAN250_01838	FRAN251_01843	FRAN253_01841	FRAN254_01996	FRAN255_01913	FRAN256_01899	SchuS4_01839 SchuS4_01838
group_444		hypothetical protein	Core	11	FRAN031_01869	FRAN037_01864	FRAN244_01855	FRAN249_01856	FRAN250_01856	FRAN251_01861	FRAN253_01859	FRAN254_02014	FRAN255_01930	FRAN256_01919	SchuS4_01857
group_445		hypothetical protein	Core	11	FRAN031_01870	FRAN037_01865	FRAN244_01856	FRAN249_01857	FRAN250_01857	FRAN251_01862	FRAN253_01860	FRAN254_02015	FRAN255_01931	FRAN256_01920	SchuS4_01858
ftsK		hypothetical protein	Core	11	FRAN031_01881	FRAN037_01876	FRAN244_01867	FRAN249_01868	FRAN250_01868	FRAN251_01873	FRAN253_01872	FRAN254_02027 FRAN254_02026	FRAN255_01944	FRAN256_01931	SchuS4_01869
trkH		Trk system potassium uptake protein TrkH	Core	11	FRAN031_01884	FRAN037_01879	FRAN244_01870	FRAN249_01871	FRAN250_01871	FRAN251_01876	FRAN253_01875	FRAN254_02030	FRAN255_01948	FRAN256_01935 FRAN256_01936	SchuS4_01872
sacA		hypothetical protein	Core	11	FRAN031_01892 FRAN031_01893	FRAN037_01887 FRAN037_01888	FRAN244_01878 FRAN244_01879	FRAN249_01879 FRAN249_01880	FRAN250_01879 FRAN250_01880	FRAN251_01884 FRAN251_01885	FRAN253_01883 FRAN253_01884	FRAN254_02038 FRAN254_02039	FRAN255_01956	FRAN256_01944	SchuS4_01880 SchuS4_01881
tsgA_3		Protein TsgA	Core	11	FRAN031_01894	FRAN037_01889	FRAN244_01880	FRAN249_01881	FRAN250_01881	FRAN251_01886	FRAN253_01885	FRAN254_02040	FRAN255_01958 FRAN255_01957	FRAN256_01945	SchuS4_01882
kdpD		Sensor protein KdpD	Core	11	FRAN031_01982	FRAN037_02007	FRAN244_01997	FRAN249_01998	FRAN250_01998	FRAN251_01997	FRAN253_02001	FRAN254_02160 FRAN254_02161	FRAN255_02073 FRAN255_02074	FRAN256_02062 FRAN256_02063	SchuS4_01998
group_450		hypothetical protein	Core	11	FRAN031_01908	FRAN037_01903	FRAN244_01894	FRAN249_01895	FRAN250_01895	FRAN251_01900	FRAN253_01899	FRAN254_02054	FRAN255_01970	FRAN256_01958	SchuS4_01896
carB		Carbamoyl-phosphate synthase large chain	Core	11	FRAN031_01917	FRAN037_01912	FRAN244_01903	FRAN249_01904	FRAN250_01904	FRAN251_01909	FRAN253_01908	FRAN254_02063 FRAN254_02064	FRAN255_01977	FRAN256_01967	SchuS4_01905
ltnD		L-threonate dehydrogenase	Core	11	FRAN031_01919	FRAN037_01914	FRAN244_01905	FRAN249_01906	FRAN250_01906	FRAN251_01911	FRAN253_01910	FRAN254_02066	FRAN255_01979 FRAN255_01980	FRAN256_01969	SchuS4_01907
group_453		hypothetical protein	Core	11	FRAN031_01942 FRAN031_01943	FRAN037_01937 FRAN037_01938	FRAN244_01928 FRAN244_01929	FRAN249_01929 FRAN249_01930	FRAN250_01929 FRAN250_01930	FRAN251_01934 FRAN251_01935	FRAN253_01933 FRAN253_01934	FRAN254_02090 FRAN254_02091	FRAN255_02003	FRAN256_01993	SchuS4_01930 SchuS4_01931
group_454		hypothetical protein	Core	11	FRAN031_01947	FRAN037_01942	FRAN244_01933	FRAN249_01934	FRAN250_01934	FRAN251_01939	FRAN253_01938	FRAN254_02096 FRAN254_02095	FRAN255_02007	FRAN256_01997	SchuS4_01935
emrD		Multidrug resistance protein D	Core	11	FRAN031_01970	FRAN037_01995	FRAN244_01985	FRAN249_01986	FRAN250_01986	FRAN251_01985	FRAN253_01989	FRAN254_02148	FRAN255_02060 FRAN255_02061	FRAN256_02053	SchuS4_01986
yddA_2		Inner membrane ABC transporter ATP-binding protein YddA	Core	11	FRAN031_01974	FRAN037_01999	FRAN244_01989	FRAN249_01990	FRAN250_01990	FRAN251_01989	FRAN253_01993	FRAN254_02152	FRAN255_02065	FRAN256_02056	SchuS4_01990
group_457		hypothetical protein	Core	11	FRAN031_01979 FRAN031_01980	FRAN037_02004 FRAN037_02005	FRAN244_01994 FRAN244_01995	FRAN249_01995 FRAN249_01996	FRAN250_01995 FRAN250_01996	FRAN251_01994 FRAN251_01995	FRAN253_01998 FRAN253_01999	FRAN254_02157 FRAN254_02158	FRAN255_02070	FRAN256_02060	SchuS4_01995 SchuS4_01996
kdpA_2		Potassium-transporting ATPase potassium-binding subunit	Core	11	FRAN031_01985 FRAN031_01986	FRAN037_02010 FRAN037_02011	FRAN244_02000 FRAN244_02001	FRAN249_02001 FRAN249_02002	FRAN250_02001 FRAN250_02002	FRAN251_02000 FRAN251_02001	FRAN253_02004 FRAN253_02005	FRAN254_02164 FRAN254_02165	FRAN255_02078	FRAN256_02066	SchuS4_02001 SchuS4_02002
group_459		Formate dehydrogenase	Core	11	FRAN031_01987	FRAN037_02012	FRAN244_02002	FRAN249_02003	FRAN250_02003	FRAN251_02002	FRAN253_02006	FRAN254_02166	FRAN255_02080 FRAN255_02079	FRAN256_02067	SchuS4_02003
pglK		Protein glycosylation K	Core	11	FRAN031_00894	FRAN037_00894	FRAN244_00891	FRAN249_00891	FRAN250_00884	FRAN251_00890	FRAN253_00890	FRAN254_00948 FRAN254_00949 FRAN254_00951 FRAN254_00950	FRAN255_00927	FRAN256_00909	SchuS4_00892
ackA		Acetate kinase	Core	11	FRAN031_02000	FRAN037_02046	FRAN244_02015	FRAN249_02016	FRAN250_02016	FRAN251_02015	FRAN253_02019	FRAN254_02179	FRAN255_02093	FRAN256_02081 FRAN256_02082	SchuS4_02016
pta		Phosphate acetyltransferase	Core	11	FRAN031_02001	FRAN037_02045	FRAN244_02016	FRAN249_02017	FRAN250_02017	FRAN251_02016	FRAN253_02020	FRAN254_02181 FRAN254_02180	FRAN255_02094	FRAN256_02083	SchuS4_02017
tgnE_2		Succinate semialdehyde dehydrogenase	Core	11	FRAN031_02002	FRAN037_02044	FRAN244_02017	FRAN249_02018	FRAN250_02018	FRAN251_02017	FRAN253_02021	FRAN254_02182	FRAN255_02095 FRAN255_02096	FRAN256_02084	SchuS4_02018
COQ3		Ubiquinone biosynthesis O-methyltransferase, mitochondrial	Core	11	FRAN031_02034	FRAN037_02059	FRAN244_02050	FRAN249_02051	FRAN250_02082	FRAN251_02049	FRAN253_02053	FRAN254_02215	FRAN255_02127 FRAN255_02126	FRAN256_02116	SchuS4_02051
group_464		putative protein	Core	11	FRAN031_02039 FRAN031_02040	FRAN037_02064 FRAN037_02065	FRAN244_02055 FRAN244_02056	FRAN249_02056 FRAN249_02057	FRAN250_02077 FRAN250_02076	FRAN251_02054 FRAN251_02055	FRAN253_02058 FRAN253_02059	FRAN254_02220 FRAN254_02221	FRAN255_02132	FRAN256_02121	SchuS4_02056 SchuS4_02057
argO		Arginine exporter protein ArgO	Core	11	FRAN031_02041	FRAN037_02066	FRAN244_02057	FRAN249_02058	FRAN250_02075	FRAN251_02056	FRAN253_02060	FRAN254_02222	FRAN255_02133 FRAN255_02134	FRAN256_02122	SchuS4_02058
group_466		hypothetical protein	Core	11	FRAN031_02044	FRAN037_02069	FRAN244_02060	FRAN249_02061	FRAN250_02072	FRAN251_02059	FRAN253_02063	FRAN254_02225	FRAN255_02140 FRAN255_02139	FRAN256_02124	SchuS4_02061
group_467		hypothetical protein	Core	11	FRAN031_02054	FRAN037_02079	FRAN244_02070	FRAN249_02071	FRAN250_02062	FRAN251_02069	FRAN253_02073	FRAN254_02239	FRAN255_02149	FRAN256_02134	SchuS4_02071
tilS		tRNA(Ile)-lysidine synthase	Core	11	FRAN031_01405	FRAN037_01402	FRAN244_01396	FRAN249_01396	FRAN250_01393	FRAN251_01399	FRAN253_01399	FRAN254_01508	FRAN255_01461	FRAN256_01429	SchuS4_01397
group_47		hypothetical protein	Core	11	FRAN031_01748	FRAN037_01744	FRAN244_01734	FRAN249_01735	FRAN250_01735	FRAN251_01740	FRAN253_01738	FRAN254_01879 FRAN254_01880 FRAN254_01881	FRAN255_01807	FRAN256_01797 FRAN256_01796	SchuS4_01735
epsE		hypothetical protein	Core	11	FRAN031_01286	FRAN037_01282	FRAN244_01277	FRAN249_01277	FRAN250_01274	FRAN251_01279	FRAN253_01279	FRAN254_01377	FRAN255_01336	FRAN256_01307 FRAN256_01306	SchuS4_01278
dnaA		Chromosomal replication initiator protein DnaA	Core	11	FRAN031_00001	FRAN037_00001	FRAN244_00001	FRAN249_00001	FRAN250_02052	FRAN251_00001	FRAN253_00001	FRAN254_00001	FRAN255_00001	FRAN256_00001	SchuS4_00001
proP_1		Ectoine/proline transporter ProP	Core	11	FRAN031_00004	FRAN037_00003	FRAN244_00003	FRAN249_00003	FRAN250_02050	FRAN251_00003	FRAN253_00003	FRAN254_00003	FRAN255_00003	FRAN256_00003	SchuS4_00003
group_475		hypothetical protein	Core	11	FRAN031_00010	FRAN037_00009	FRAN244_00009	FRAN249_00009	FRAN250_00004	FRAN251_00009	FRAN253_00009	FRAN254_00009	FRAN255_00010	FRAN256_00011	SchuS4_00009
haeIIIM_1		Modification methylase HaeIII	Core	11	FRAN031_00012	FRAN037_00011	FRAN244_00011	FRAN249_00011	FRAN250_00006	FRAN251_00011	FRAN253_00011	FRAN254_00011	FRAN255_00012	FRAN256_00013	SchuS4_00011
group_477		hypothetical protein	Core	11	FRAN031_00016	FRAN037_00015	FRAN244_00015	FRAN249_00015	FRAN250_00010	FRAN251_00015	FRAN253_00015	FRAN254_00015	FRAN255_00016	FRAN256_00017	SchuS4_00015
group_478		hypothetical protein	Core	11	FRAN031_00019	FRAN037_00018	FRAN244_00018	FRAN249_00018	FRAN250_00013	FRAN251_00018	FRAN253_00018	FRAN254_00018	FRAN255_00019	FRAN256_00020	SchuS4_00018
group_479		Phosphatidylcholine-sterol acyltransferase	Core	11	FRAN031_00026	FRAN037_00025	FRAN244_00025	FRAN249_00025	FRAN250_00020	FRAN251_00025	FRAN253_00025	FRAN254_00027	FRAN255_00029	FRAN256_00027	SchuS4_00025
group_48		hypothetical protein	Core	11	FRAN031_00020	FRAN037_00019	FRAN244_00019	FRAN249_00019	FRAN250_00014	FRAN251_00019	FRAN253_00019	FRAN254_00020	FRAN255_00022 FRAN255_00021 FRAN255_00020	FRAN256_00021	SchuS4_00019
group_480		hypothetical protein	Core	11	FRAN031_00027	FRAN037_00026	FRAN244_00026	FRAN249_00026	FRAN250_00021	FRAN251_00026	FRAN253_00026	FRAN254_00028	FRAN255_00030	FRAN256_00028	SchuS4_00026
group_481		hypothetical protein	Core	11	FRAN031_00063	FRAN037_00063	FRAN244_00062	FRAN249_00062	FRAN250_00057	FRAN251_00062	FRAN253_00062	FRAN254_00065	FRAN255_00065	FRAN256_00064	SchuS4_00062
atpF		ATP synthase subunit b	Core	11	FRAN031_00066	FRAN037_00066	FRAN244_00065	FRAN249_00065	FRAN250_00060	FRAN251_00065	FRAN253_00065	FRAN254_00068	FRAN255_00068	FRAN256_00067	SchuS4_00065
group_483		hypothetical protein	Core	11	FRAN031_00078	FRAN037_00078	FRAN244_00077	FRAN249_00077	FRAN250_00072	FRAN251_00077	FRAN253_00077	FRAN254_00080	FRAN255_00080	FRAN256_00079	SchuS4_00077
sucA		2-oxoglutarate dehydrogenase E1 component	Core	11	FRAN031_00081	FRAN037_00081	FRAN244_00080	FRAN249_00080	FRAN250_00075	FRAN251_00080	FRAN253_00080	FRAN254_00083	FRAN255_00083	FRAN256_00082	SchuS4_00080
group_485		hypothetical protein	Core	11	FRAN031_00089	FRAN037_00089	FRAN244_00088	FRAN249_00088	FRAN250_00083	FRAN251_00088	FRAN253_00088	FRAN254_00091	FRAN255_00091	FRAN256_00090	SchuS4_00088
group_486		Renalase	Core	11	FRAN031_00098	FRAN037_00098	FRAN244_00097	FRAN249_00097	FRAN250_00092	FRAN251_00097	FRAN253_00097	FRAN254_00099	FRAN255_00101	FRAN256_00099	SchuS4_00097
group_488		hypothetical protein	Core	11	FRAN031_00107	FRAN037_00107	FRAN244_00106	FRAN249_00106	FRAN250_00101	FRAN251_00106	FRAN253_00106	FRAN254_00108	FRAN255_00112	FRAN256_00110	SchuS4_00106
group_489		hypothetical protein	Core	11	FRAN031_00112	FRAN037_00112	FRAN244_00111	FRAN249_00111	FRAN250_00106	FRAN251_00108	FRAN253_00111	FRAN254_00113	FRAN255_00117	FRAN256_00116	SchuS4_00111
oppC		Oligopeptide transport system permease protein OppC	Core	11	FRAN031_00137	FRAN037_00137	FRAN244_00136	FRAN249_00136	FRAN250_00131	FRAN251_00133	FRAN253_00136	FRAN254_00139	FRAN255_00144 FRAN255_00143	FRAN256_00143 FRAN256_00144	SchuS4_00136
nupC_1		Nucleoside permease NupC	Core	11	FRAN031_00127	FRAN037_00127	FRAN244_00126	FRAN249_00126	FRAN250_00121	FRAN251_00123	FRAN253_00126	FRAN254_00128	FRAN255_00132	FRAN256_00132	SchuS4_00126
group_491		hypothetical protein	Core	11	FRAN031_00141	FRAN037_00141	FRAN244_00140	FRAN249_00140	FRAN250_00135	FRAN251_00137	FRAN253_00140	FRAN254_00143	FRAN255_00148	FRAN256_00148	SchuS4_00140
recD2		ATP-dependent RecD-like DNA helicase	Core	11	FRAN031_00150	FRAN037_00150	FRAN244_00149	FRAN249_00149	FRAN250_00144	FRAN251_00146	FRAN253_00149	FRAN254_00154	FRAN255_00157	FRAN256_00158	SchuS4_00149
rplL		50S ribosomal protein L7/L12	Core	11	FRAN031_00161	FRAN037_00161	FRAN244_00160	FRAN249_00160	FRAN250_00155	FRAN251_00157	FRAN253_00160	FRAN254_00165	FRAN255_00168	FRAN256_00169	SchuS4_00160
lapA		Lipopolysaccharide assembly protein A	Core	11	FRAN031_00164	FRAN037_00164	FRAN244_00163	FRAN249_00163	FRAN250_00158	FRAN251_00160	FRAN253_00163	FRAN254_00168	FRAN255_00171	FRAN256_00172	SchuS4_00163
xerD		Tyrosine recombinase XerD	Core	11	FRAN031_00172	FRAN037_00172	FRAN244_00171	FRAN249_00171	FRAN250_00166	FRAN251_00168	FRAN253_00171	FRAN254_00176	FRAN255_00179	FRAN256_00180	SchuS4_00171
hemA		Glutamyl-tRNA reductase	Core	11	FRAN031_00185	FRAN037_00185	FRAN244_00184	FRAN249_00184	FRAN250_00179	FRAN251_00181	FRAN253_00184	FRAN254_00189	FRAN255_00191	FRAN256_00193	SchuS4_00184
group_497		hypothetical protein	Core	11	FRAN031_00191	FRAN037_00191	FRAN244_00190	FRAN249_00190	FRAN250_00185	FRAN251_00187	FRAN253_00190	FRAN254_00196	FRAN255_00197	FRAN256_00199	SchuS4_00190
tsaC		Threonylcarbamoyl-AMP synthase	Core	11	FRAN031_00203	FRAN037_00203	FRAN244_00202	FRAN249_00202	FRAN250_00197	FRAN251_00199	FRAN253_00202	FRAN254_00209	FRAN255_00211	FRAN256_00209	SchuS4_00202
group_499		hypothetical protein	Core	11	FRAN031_00215	FRAN037_00215	FRAN244_00214	FRAN249_00214	FRAN250_00209	FRAN251_00211	FRAN253_00214	FRAN254_00221	FRAN255_00223	FRAN256_00221	SchuS4_00214
rlmH		Ribosomal RNA large subunit methyltransferase H	Core	11	FRAN031_00007 FRAN031_00188	FRAN037_00006 FRAN037_00188	FRAN244_00006 FRAN244_00187	FRAN249_00006 FRAN249_00187	FRAN250_00001 FRAN250_00182	FRAN251_00006 FRAN251_00184	FRAN253_00006 FRAN253_00187	FRAN254_00006 FRAN254_00193	FRAN255_00006 FRAN255_00007 FRAN255_00194	FRAN256_00006 FRAN256_00196	SchuS4_00006 SchuS4_00187
group_50		hypothetical protein	Core	11	FRAN031_00195 FRAN031_00196	FRAN037_00195 FRAN037_00196	FRAN244_00194 FRAN244_00195	FRAN249_00194 FRAN249_00195	FRAN250_00189 FRAN250_00190	FRAN251_00191 FRAN251_00192	FRAN253_00194 FRAN253_00195	FRAN254_00200 FRAN254_00201	FRAN255_00201 FRAN255_00202	FRAN256_00203	SchuS4_00194 SchuS4_00195
mntB		Manganese transport system ATP-binding protein MntB	Core	11	FRAN031_00232	FRAN037_00232	FRAN244_00231	FRAN249_00231	FRAN250_00226	FRAN251_00228	FRAN253_00231	FRAN254_00239	FRAN255_00239	FRAN256_00237	SchuS4_00231
group_501		hypothetical protein	Core	11	FRAN031_00234	FRAN037_00234	FRAN244_00233	FRAN249_00233	FRAN250_00228	FRAN251_00230	FRAN253_00233	FRAN254_00241	FRAN255_00241	FRAN256_00239	SchuS4_00233
group_502		hypothetical protein	Core	11	FRAN031_00245	FRAN037_00246	FRAN244_00244	FRAN249_00244	FRAN250_00239	FRAN251_00241	FRAN253_00244	FRAN254_00252	FRAN255_00252	FRAN256_00250	SchuS4_00245
pxpB		hypothetical protein	Core	11	FRAN031_00251	FRAN037_00252	FRAN244_00250	FRAN249_00250	FRAN250_00245	FRAN251_00247	FRAN253_00250	FRAN254_00259	FRAN255_00260	FRAN256_00256	SchuS4_00251
proP_3		Proline/betaine transporter	Core	11	FRAN031_00252	FRAN037_00253	FRAN244_00251	FRAN249_00251	FRAN250_00246	FRAN251_00248	FRAN253_00251	FRAN254_00260	FRAN255_00261	FRAN256_00257	SchuS4_00252
lpxP_1		Lipid A biosynthesis palmitoleoyltransferase	Core	11	FRAN031_00259	FRAN037_00260	FRAN244_00258	FRAN249_00258	FRAN250_00253	FRAN251_00255	FRAN253_00258	FRAN254_00267	FRAN255_00268	FRAN256_00264	SchuS4_00259
ousA_1		Glycine betaine/proline/ectoine/pipecolic acid transporter OusA	Core	11	FRAN031_00273	FRAN037_00274	FRAN244_00272	FRAN249_00272	FRAN250_00266	FRAN251_00268	FRAN253_00272	FRAN254_00283	FRAN255_00283	FRAN256_00278	SchuS4_00273
group_507		hypothetical protein	Core	11	FRAN031_00276	FRAN037_00277	FRAN244_00275	FRAN249_00275	FRAN250_00269	FRAN251_00271	FRAN253_00275	FRAN254_00286	FRAN255_00286	FRAN256_00281	SchuS4_00276
feoB		Fe(2+) transporter FeoB	Core	11	FRAN031_00277	FRAN037_00278	FRAN244_00276	FRAN249_00276	FRAN250_00270	FRAN251_00272	FRAN253_00276	FRAN254_00288	FRAN255_00287	FRAN256_00282	SchuS4_00277
group_509		hypothetical protein	Core	11	FRAN031_00278	FRAN037_00279	FRAN244_00277	FRAN249_00277	FRAN250_00271	FRAN251_00273	FRAN253_00277	FRAN254_00289	FRAN255_00288	FRAN256_00283	SchuS4_00278
group_51		hypothetical protein	Core	11	FRAN031_00199 FRAN031_00200	FRAN037_00199 FRAN037_00200	FRAN244_00198 FRAN244_00199	FRAN249_00198 FRAN249_00199	FRAN250_00193 FRAN250_00194	FRAN251_00195 FRAN251_00196	FRAN253_00198 FRAN253_00199	FRAN254_00205 FRAN254_00206	FRAN255_00207 FRAN255_00208	FRAN256_00206	SchuS4_00198 SchuS4_00199
estB		Carboxylesterase 2	Core	11	FRAN031_00288	FRAN037_00289	FRAN244_00287	FRAN249_00287	FRAN250_00281	FRAN251_00283	FRAN253_00287	FRAN254_00300	FRAN255_00300	FRAN256_00294	SchuS4_00288
group_511		hypothetical protein	Core	11	FRAN031_00291	FRAN037_00292	FRAN244_00290	FRAN249_00290	FRAN250_00284	FRAN251_00286	FRAN253_00290	FRAN254_00304	FRAN255_00303	FRAN256_00297	SchuS4_00291
lpxD_1		UDP-3-O-acylglucosamine N-acyltransferase	Core	11	FRAN031_00319	FRAN037_00320	FRAN244_00318	FRAN249_00318	FRAN250_00310	FRAN251_00314	FRAN253_00318	FRAN254_00332	FRAN255_00331	FRAN256_00323	SchuS4_00319
group_514		hypothetical protein	Core	11	FRAN031_00336	FRAN037_00337	FRAN244_00335	FRAN249_00335	FRAN250_00327	FRAN251_00331	FRAN253_00335	FRAN254_00349	FRAN255_00348	FRAN256_00341	SchuS4_00336
dfrA		IS1595 family transposase ISSsu9	Core	11	FRAN031_00347	FRAN037_00348	FRAN244_00346	FRAN249_00346	FRAN250_00338	FRAN251_00342	FRAN253_00346	FRAN254_00360	FRAN255_00360	FRAN256_00354	SchuS4_00347
group_517		hypothetical protein	Core	11	FRAN031_00395	FRAN037_00416	FRAN244_00394	FRAN249_00394	FRAN250_00406	FRAN251_00411	FRAN253_00414	FRAN254_00430	FRAN255_00430	FRAN256_00423	SchuS4_00415
gshA		Glutamate--cysteine ligase	Core	11	FRAN031_00403	FRAN037_00408	FRAN244_00402	FRAN249_00402	FRAN250_00398	FRAN251_00403	FRAN253_00406	FRAN254_00422	FRAN255_00422	FRAN256_00415	SchuS4_00407
group_519		hypothetical protein	Core	11	FRAN031_00407	FRAN037_00404	FRAN244_00406	FRAN249_00406	FRAN250_00394	FRAN251_00399	FRAN253_00402	FRAN254_00418	FRAN255_00418	FRAN256_00410	SchuS4_00403
dlsT		Serine transporter	Core	11	FRAN031_00225	FRAN037_00225	FRAN244_00224	FRAN249_00224	FRAN250_00219	FRAN251_00221	FRAN253_00224	FRAN254_00230 FRAN254_00231	FRAN255_00232	FRAN256_00230 FRAN256_00231	SchuS4_00224
group_521		Bifunctional NMN adenylyltransferase/Nudix hydrolase	Core	11	FRAN031_00429	FRAN037_00430	FRAN244_00428	FRAN249_00428	FRAN250_00420	FRAN251_00425	FRAN253_00428	FRAN254_00447	FRAN255_00445	FRAN256_00438	SchuS4_00429
glmU		Bifunctional protein GlmU	Core	11	FRAN031_00430	FRAN037_00431	FRAN244_00429	FRAN249_00429	FRAN250_00421	FRAN251_00426	FRAN253_00429	FRAN254_00448	FRAN255_00446	FRAN256_00439	SchuS4_00430
rpsU_1		30S ribosomal protein S21	Core	11	FRAN031_00433	FRAN037_00434	FRAN244_00432	FRAN249_00432	FRAN250_00424	FRAN251_00429	FRAN253_00432	FRAN254_00451	FRAN255_00449	FRAN256_00443	SchuS4_00433
cspC		Cold shock-like protein CspC	Core	11	FRAN031_00434	FRAN037_00435	FRAN244_00433	FRAN249_00433	FRAN250_00425	FRAN251_00430	FRAN253_00433	FRAN254_00452	FRAN255_00450	FRAN256_00444	SchuS4_00434
group_525		hypothetical protein	Core	11	FRAN031_00438	FRAN037_00439	FRAN244_00437	FRAN249_00437	FRAN250_00429	FRAN251_00434	FRAN253_00437	FRAN254_00456	FRAN255_00454	FRAN256_00448	SchuS4_00438
parC		DNA topoisomerase 4 subunit A	Core	11	FRAN031_00439	FRAN037_00440	FRAN244_00438	FRAN249_00438	FRAN250_00430	FRAN251_00435	FRAN253_00438	FRAN254_00457	FRAN255_00455	FRAN256_00449	SchuS4_00439
lolE		Lipoprotein-releasing system transmembrane protein LolE	Core	11	FRAN031_00448	FRAN037_00449	FRAN244_00447	FRAN249_00447	FRAN250_00439	FRAN251_00444	FRAN253_00447	FRAN254_00466	FRAN255_00464	FRAN256_00458	SchuS4_00448
yesZ		Beta-galactosidase YesZ	Core	11	FRAN031_00476	FRAN037_00477	FRAN244_00476	FRAN249_00476	FRAN250_00467	FRAN251_00472	FRAN253_00475	FRAN254_00499	FRAN255_00492	FRAN256_00483	SchuS4_00477
ftsW		putative peptidoglycan glycosyltransferase FtsW	Core	11	FRAN031_00502	FRAN037_00503	FRAN244_00502	FRAN249_00502	FRAN250_00493	FRAN251_00498	FRAN253_00501	FRAN254_00531	FRAN255_00521	FRAN256_00511	SchuS4_00503
group_53		hypothetical protein	Core	11	FRAN031_00297	FRAN037_00298	FRAN244_00296	FRAN249_00296	FRAN250_00290	FRAN251_00292	FRAN253_00296	FRAN254_00310	FRAN255_00310 FRAN255_00311 FRAN255_00309	FRAN256_00302	SchuS4_00297
chbG		Chitooligosaccharide deacetylase ChbG	Core	11	FRAN031_00503	FRAN037_00504	FRAN244_00503	FRAN249_00503	FRAN250_00494	FRAN251_00499	FRAN253_00502	FRAN254_00532	FRAN255_00522	FRAN256_00512	SchuS4_00504
sohB		hypothetical protein	Core	11	FRAN031_00509	FRAN037_00510	FRAN244_00509	FRAN249_00509	FRAN250_00500	FRAN251_00505	FRAN253_00508	FRAN254_00538	FRAN255_00529	FRAN256_00519	SchuS4_00510
group_532		RNA-binding protein	Core	11	FRAN031_00511	FRAN037_00512	FRAN244_00511	FRAN249_00511	FRAN250_00503	FRAN251_00508	FRAN253_00510	FRAN254_00540	FRAN255_00531	FRAN256_00521	SchuS4_00512
trmL		tRNA (cytidine(34)-2'-O)-methyltransferase	Core	11	FRAN031_00513	FRAN037_00514	FRAN244_00513	FRAN249_00513	FRAN250_00505	FRAN251_00510	FRAN253_00512	FRAN254_00542	FRAN255_00533	FRAN256_00523	SchuS4_00514
ansA_1		L-asparaginase	Core	11	FRAN031_00514	FRAN037_00515	FRAN244_00514	FRAN249_00514	FRAN250_00506	FRAN251_00511	FRAN253_00513	FRAN254_00544	FRAN255_00534	FRAN256_00524	SchuS4_00515
argS		Arginine--tRNA ligase	Core	11	FRAN031_00517	FRAN037_00518	FRAN244_00517	FRAN249_00517	FRAN250_00509	FRAN251_00514	FRAN253_00516	FRAN254_00547	FRAN255_00536	FRAN256_00526	SchuS4_00518
surA		Chaperone SurA	Core	11	FRAN031_00519	FRAN037_00520	FRAN244_00519	FRAN249_00519	FRAN250_00511	FRAN251_00516	FRAN253_00518	FRAN254_00549	FRAN255_00538	FRAN256_00528	SchuS4_00520
cutC		Copper homeostasis protein CutC	Core	11	FRAN031_00547	FRAN037_00548	FRAN244_00547	FRAN249_00547	FRAN250_00539	FRAN251_00544	FRAN253_00546	FRAN254_00578	FRAN255_00568	FRAN256_00560	SchuS4_00548
group_538		hypothetical protein	Core	11	FRAN031_00556	FRAN037_00557	FRAN244_00556	FRAN249_00556	FRAN250_00548	FRAN251_00553	FRAN253_00555	FRAN254_00587	FRAN255_00578	FRAN256_00570	SchuS4_00557
group_539		hypothetical protein	Core	11	FRAN031_00557	FRAN037_00558	FRAN244_00557	FRAN249_00557	FRAN250_00549	FRAN251_00554	FRAN253_00556	FRAN254_00588	FRAN255_00579	FRAN256_00571	SchuS4_00558
rlmB_1		23S rRNA (guanosine-2'-O-)-methyltransferase RlmB	Core	11	FRAN031_00485	FRAN037_00486	FRAN244_00485	FRAN249_00485	FRAN250_00476	FRAN251_00481	FRAN253_00484	FRAN254_00508 FRAN254_00509	FRAN255_00505	FRAN256_00495 FRAN256_00494	SchuS4_00486
group_540		hypothetical protein	Core	11	FRAN031_00560	FRAN037_00561	FRAN244_00560	FRAN249_00560	FRAN250_00552	FRAN251_00557	FRAN253_00559	FRAN254_00591	FRAN255_00582	FRAN256_00575	SchuS4_00561
lldD_2		L-lactate dehydrogenase	Core	11	FRAN031_00570	FRAN037_00572	FRAN244_00570	FRAN249_00570	FRAN250_00562	FRAN251_00567	FRAN253_00569	FRAN254_00601	FRAN255_00592	FRAN256_00585	SchuS4_00571
dusB		tRNA-dihydrouridine synthase B	Core	11	FRAN031_00580	FRAN037_00582	FRAN244_00580	FRAN249_00580	FRAN250_00572	FRAN251_00577	FRAN253_00579	FRAN254_00612	FRAN255_00599	FRAN256_00592	SchuS4_00581
group_543		putative protein	Core	11	FRAN031_00584	FRAN037_00586	FRAN244_00584	FRAN249_00584	FRAN250_00576	FRAN251_00581	FRAN253_00583	FRAN254_00616	FRAN255_00604	FRAN256_00598	SchuS4_00585
grxC		Glutaredoxin 3	Core	11	FRAN031_00595	FRAN037_00597	FRAN244_00595	FRAN249_00595	FRAN250_00587	FRAN251_00592	FRAN253_00594	FRAN254_00627	FRAN255_00614	FRAN256_00608	SchuS4_00596
group_545		hypothetical protein	Core	11	FRAN031_00607	FRAN037_00609	FRAN244_00607	FRAN249_00607	FRAN250_00599	FRAN251_00604	FRAN253_00606	FRAN254_00639	FRAN255_00626	FRAN256_00620	SchuS4_00608
group_546		hypothetical protein	Core	11	FRAN031_00610	FRAN037_00612	FRAN244_00610	FRAN249_00610	FRAN250_00602	FRAN251_00607	FRAN253_00609	FRAN254_00642	FRAN255_00629	FRAN256_00623	SchuS4_00611
ydcV		Inner membrane ABC transporter permease protein YdcV	Core	11	FRAN031_00629	FRAN037_00631	FRAN244_00629	FRAN249_00629	FRAN250_00621	FRAN251_00626	FRAN253_00628	FRAN254_00663	FRAN255_00653	FRAN256_00642	SchuS4_00630
group_549		hypothetical protein	Core	11	FRAN031_00643	FRAN037_00645	FRAN244_00643	FRAN249_00643	FRAN250_00635	FRAN251_00640	FRAN253_00642	FRAN254_00676	FRAN255_00668	FRAN256_00656	SchuS4_00644
recJ		Single-stranded-DNA-specific exonuclease RecJ	Core	11	FRAN031_00529	FRAN037_00530	FRAN244_00529	FRAN249_00529	FRAN250_00521	FRAN251_00526	FRAN253_00528	FRAN254_00559 FRAN254_00560	FRAN255_00548	FRAN256_00541 FRAN256_00542	SchuS4_00530
pheA		Bifunctional chorismate mutase/prephenate dehydratase	Core	11	FRAN031_00644	FRAN037_00646	FRAN244_00644	FRAN249_00644	FRAN250_00636	FRAN251_00641	FRAN253_00643	FRAN254_00677	FRAN255_00669	FRAN256_00657	SchuS4_00645
group_551		hypothetical protein	Core	11	FRAN031_00645	FRAN037_00647	FRAN244_00645	FRAN249_00645	FRAN250_00637	FRAN251_00642	FRAN253_00644	FRAN254_00678	FRAN255_00670	FRAN256_00658	SchuS4_00646
sufS		Cysteine desulfurase	Core	11	FRAN031_00647	FRAN037_00649	FRAN244_00647	FRAN249_00647	FRAN250_00639	FRAN251_00644	FRAN253_00646	FRAN254_00680	FRAN255_00672	FRAN256_00661	SchuS4_00648
coaD		Phosphopantetheine adenylyltransferase	Core	11	FRAN031_00650	FRAN037_00652	FRAN244_00650	FRAN249_00650	FRAN250_00642	FRAN251_00647	FRAN253_00649	FRAN254_00683	FRAN255_00675	FRAN256_00664	SchuS4_00651
cas1-1_2		CRISPR-associated endonuclease Cas1 1	Core	11	FRAN031_00655	FRAN037_00657	FRAN244_00655	FRAN249_00655	FRAN250_00647	FRAN251_00652	FRAN253_00654	FRAN254_00689	FRAN255_00683	FRAN256_00669	SchuS4_00656
cas4		CRISPR-associated exonuclease Cas4	Core	11	FRAN031_00657	FRAN037_00659	FRAN244_00657	FRAN249_00657	FRAN250_00649	FRAN251_00654	FRAN253_00656	FRAN254_00691	FRAN255_00685	FRAN256_00671	SchuS4_00658
group_556		hypothetical protein	Core	11	FRAN031_00660	FRAN037_00662	FRAN244_00660	FRAN249_00660	FRAN250_00652	FRAN251_00657	FRAN253_00659	FRAN254_00694	FRAN255_00688	FRAN256_00675	SchuS4_00661
nodM		hypothetical protein	Core	11	FRAN031_00670	FRAN037_00672	FRAN244_00670	FRAN249_00670	FRAN250_00662	FRAN251_00667	FRAN253_00669	FRAN254_00704	FRAN255_00698	FRAN256_00685	SchuS4_00671
araJ_2		Putative transporter AraJ	Core	11	FRAN031_00545 FRAN031_00546	FRAN037_00546 FRAN037_00547	FRAN244_00545 FRAN244_00546	FRAN249_00545 FRAN249_00546	FRAN250_00537 FRAN250_00538	FRAN251_00542 FRAN251_00543	FRAN253_00544 FRAN253_00545	FRAN254_00576 FRAN254_00577	FRAN255_00567	FRAN256_00558 FRAN256_00559	SchuS4_00546 SchuS4_00547
yfiH		Polyphenol oxidase	Core	11	FRAN031_00682	FRAN037_00684	FRAN244_00682	FRAN249_00682	FRAN250_00674	FRAN251_00679	FRAN253_00681	FRAN254_00716	FRAN255_00710	FRAN256_00696	SchuS4_00683
group_561		hypothetical protein	Core	11	FRAN031_00689	FRAN037_00691	FRAN244_00688	FRAN249_00688	FRAN250_00680	FRAN251_00685	FRAN253_00687	FRAN254_00722	FRAN255_00716	FRAN256_00702	SchuS4_00689
corC		Magnesium and cobalt efflux protein CorC	Core	11	FRAN031_00691	FRAN037_00693	FRAN244_00690	FRAN249_00690	FRAN250_00682	FRAN251_00687	FRAN253_00689	FRAN254_00724	FRAN255_00718	FRAN256_00706	SchuS4_00691
ybeY		Endoribonuclease YbeY	Core	11	FRAN031_00692	FRAN037_00694	FRAN244_00691	FRAN249_00691	FRAN250_00683	FRAN251_00688	FRAN253_00690	FRAN254_00725	FRAN255_00719	FRAN256_00707	SchuS4_00692
ybeZ		PhoH-like protein	Core	11	FRAN031_00693	FRAN037_00695	FRAN244_00692	FRAN249_00692	FRAN250_00684	FRAN251_00689	FRAN253_00691	FRAN254_00726	FRAN255_00720	FRAN256_00708	SchuS4_00693
miaB		tRNA-2-methylthio-N(6)-dimethylallyladenosine synthase	Core	11	FRAN031_00694	FRAN037_00696	FRAN244_00693	FRAN249_00693	FRAN250_00685	FRAN251_00690	FRAN253_00692	FRAN254_00727	FRAN255_00721	FRAN256_00709	SchuS4_00694
hupB		DNA-binding protein HU-beta	Core	11	FRAN031_00703	FRAN037_00705	FRAN244_00702	FRAN249_00702	FRAN250_00694	FRAN251_00699	FRAN253_00701	FRAN254_00737	FRAN255_00730	FRAN256_00718	SchuS4_00703
hflX		GTPase HflX	Core	11	FRAN031_00707	FRAN037_00709	FRAN244_00706	FRAN249_00706	FRAN250_00698	FRAN251_00703	FRAN253_00705	FRAN254_00742	FRAN255_00735	FRAN256_00722	SchuS4_00707
dtpA_3		Dipeptide and tripeptide permease A	Core	11	FRAN031_00639	FRAN037_00641	FRAN244_00639	FRAN249_00639	FRAN250_00631	FRAN251_00636	FRAN253_00638	FRAN254_00672	FRAN255_00664 FRAN255_00665	FRAN256_00652 FRAN256_00653	SchuS4_00640
ilvG		Acetolactate synthase isozyme 2 large subunit	Core	11	FRAN031_00720	FRAN037_00722	FRAN244_00719	FRAN249_00719	FRAN250_00711	FRAN251_00716	FRAN253_00718	FRAN254_00755	FRAN255_00749	FRAN256_00735	SchuS4_00720
group_571		hypothetical protein	Core	11	FRAN031_00721	FRAN037_00723	FRAN244_00720	FRAN249_00720	FRAN250_00712	FRAN251_00717	FRAN253_00719	FRAN254_00756	FRAN255_00750	FRAN256_00736	SchuS4_00721
grxB		Glutaredoxin 2	Core	11	FRAN031_00732	FRAN037_00733	FRAN244_00730	FRAN249_00730	FRAN250_00722	FRAN251_00727	FRAN253_00729	FRAN254_00768	FRAN255_00758	FRAN256_00744	SchuS4_00731
ruvC		Crossover junction endodeoxyribonuclease RuvC	Core	11	FRAN031_00738	FRAN037_00739	FRAN244_00736	FRAN249_00736	FRAN250_00728	FRAN251_00733	FRAN253_00735	FRAN254_00775	FRAN255_00765	FRAN256_00751	SchuS4_00737
group_575		hypothetical protein	Core	11	FRAN031_00746	FRAN037_00747	FRAN244_00744	FRAN249_00744	FRAN250_00736	FRAN251_00741	FRAN253_00743	FRAN254_00784	FRAN255_00772	FRAN256_00758	SchuS4_00745
pnuC_1		hypothetical protein	Core	11	FRAN031_00751	FRAN037_00752	FRAN244_00749	FRAN249_00749	FRAN250_00741	FRAN251_00746	FRAN253_00748	FRAN254_00790	FRAN255_00777	FRAN256_00763	SchuS4_00750
prs		Ribose-phosphate pyrophosphokinase	Core	11	FRAN031_00757	FRAN037_00758	FRAN244_00755	FRAN249_00755	FRAN250_00747	FRAN251_00752	FRAN253_00754	FRAN254_00797	FRAN255_00784	FRAN256_00769	SchuS4_00756
group_578		hypothetical protein	Core	11	FRAN031_00761	FRAN037_00762	FRAN244_00759	FRAN249_00759	FRAN250_00751	FRAN251_00756	FRAN253_00758	FRAN254_00801	FRAN255_00789	FRAN256_00773	SchuS4_00760
group_579		hypothetical protein	Core	11	FRAN031_00765	FRAN037_00766	FRAN244_00763	FRAN249_00763	FRAN250_00755	FRAN251_00760	FRAN253_00762	FRAN254_00805	FRAN255_00793	FRAN256_00777	SchuS4_00764
yveA_2		Aspartate-proton symporter	Core	11	FRAN031_00641 FRAN031_00642	FRAN037_00643 FRAN037_00644	FRAN244_00641 FRAN244_00642	FRAN249_00641 FRAN249_00642	FRAN250_00633 FRAN250_00634	FRAN251_00638 FRAN251_00639	FRAN253_00640 FRAN253_00641	FRAN254_00674 FRAN254_00675	FRAN255_00667	FRAN256_00655	SchuS4_00642 SchuS4_00643
hslV		ATP-dependent protease subunit HslV	Core	11	FRAN031_00771	FRAN037_00772	FRAN244_00769	FRAN249_00769	FRAN250_00762	FRAN251_00767	FRAN253_00768	FRAN254_00816	FRAN255_00801	FRAN256_00784	SchuS4_00770
group_581		hypothetical protein	Core	11	FRAN031_00775	FRAN037_00776	FRAN244_00773	FRAN249_00773	FRAN250_00766	FRAN251_00771	FRAN253_00772	FRAN254_00821	FRAN255_00805	FRAN256_00788	SchuS4_00774
group_582	pnuC_1	Nicotinamide riboside transporter PnuC	Core	11	FRAN031_00794	FRAN037_00795	FRAN244_00792	FRAN249_00792	FRAN250_00785	FRAN251_00790	FRAN253_00791	FRAN254_00840	FRAN255_00823	FRAN256_00808	SchuS4_00793
eno		Enolase	Core	11	FRAN031_00796	FRAN037_00797	FRAN244_00794	FRAN249_00794	FRAN250_00787	FRAN251_00792	FRAN253_00793	FRAN254_00842	FRAN255_00825	FRAN256_00810	SchuS4_00795
ftsB		Cell division protein FtsB	Core	11	FRAN031_00797	FRAN037_00798	FRAN244_00795	FRAN249_00795	FRAN250_00788	FRAN251_00793	FRAN253_00794	FRAN254_00844	FRAN255_00826	FRAN256_00811	SchuS4_00796
group_585		hypothetical protein	Core	11	FRAN031_00802	FRAN037_00803	FRAN244_00800	FRAN249_00800	FRAN250_00793	FRAN251_00798	FRAN253_00799	FRAN254_00849	FRAN255_00831	FRAN256_00816	SchuS4_00801
purU_1		Formyltetrahydrofolate deformylase	Core	11	FRAN031_00804	FRAN037_00805	FRAN244_00802	FRAN249_00802	FRAN250_00795	FRAN251_00800	FRAN253_00801	FRAN254_00851	FRAN255_00833	FRAN256_00819	SchuS4_00803
purU_2		Formyltetrahydrofolate deformylase	Core	11	FRAN031_00805	FRAN037_00806	FRAN244_00803	FRAN249_00803	FRAN250_00796	FRAN251_00801	FRAN253_00802	FRAN254_00852	FRAN255_00834	FRAN256_00820	SchuS4_00804
group_588		hypothetical protein	Core	11	FRAN031_00806	FRAN037_00807	FRAN244_00804	FRAN249_00804	FRAN250_00797	FRAN251_00802	FRAN253_00803	FRAN254_00853	FRAN255_00835	FRAN256_00821	SchuS4_00805
group_589		hypothetical protein	Core	11	FRAN031_00824	FRAN037_00825	FRAN244_00822	FRAN249_00822	FRAN250_00815	FRAN251_00821	FRAN253_00821	FRAN254_00873	FRAN255_00854	FRAN256_00841	SchuS4_00823
csbC		putative metabolite transport protein CsbC	Core	11	FRAN031_00671 FRAN031_00672	FRAN037_00673 FRAN037_00674	FRAN244_00671 FRAN244_00672	FRAN249_00671 FRAN249_00672	FRAN250_00663 FRAN250_00664	FRAN251_00668 FRAN251_00669	FRAN253_00670 FRAN253_00671	FRAN254_00706 FRAN254_00705 FRAN254_00707	FRAN255_00699	FRAN256_00686	SchuS4_00672 SchuS4_00673
group_590		hypothetical protein	Core	11	FRAN031_00825	FRAN037_00826	FRAN244_00823	FRAN249_00823	FRAN250_00816	FRAN251_00822	FRAN253_00822	FRAN254_00874	FRAN255_00856	FRAN256_00842	SchuS4_00824
group_591		hypothetical protein	Core	11	FRAN031_00835	FRAN037_00836	FRAN244_00833	FRAN249_00833	FRAN250_00826	FRAN251_00832	FRAN253_00832	FRAN254_00885	FRAN255_00868	FRAN256_00852	SchuS4_00834
aes_1		Acetyl esterase	Core	11	FRAN031_00842	FRAN037_00843	FRAN244_00840	FRAN249_00840	FRAN250_00833	FRAN251_00839	FRAN253_00839	FRAN254_00892	FRAN255_00875	FRAN256_00859	SchuS4_00841
cspA		Cold shock protein CspA	Core	11	FRAN031_00844	FRAN037_00845	FRAN244_00842	FRAN249_00842	FRAN250_00835	FRAN251_00841	FRAN253_00841	FRAN254_00895	FRAN255_00877	FRAN256_00861	SchuS4_00843
rpsU_2		30S ribosomal protein S21	Core	11	FRAN031_00846	FRAN037_00847	FRAN244_00844	FRAN249_00844	FRAN250_00837	FRAN251_00843	FRAN253_00843	FRAN254_00897	FRAN255_00879	FRAN256_00863	SchuS4_00845
fieF_1		Ferrous-iron efflux pump FieF	Core	11	FRAN031_00850	FRAN037_00851	FRAN244_00848	FRAN249_00848	FRAN250_00841	FRAN251_00847	FRAN253_00847	FRAN254_00901	FRAN255_00882	FRAN256_00866	SchuS4_00849
acs		Acetyl-coenzyme A synthetase	Core	11	FRAN031_00853	FRAN037_00854	FRAN244_00851	FRAN249_00851	FRAN250_00844	FRAN251_00850	FRAN253_00850	FRAN254_00904	FRAN255_00885	FRAN256_00869	SchuS4_00852
group_597		hypothetical protein	Core	11	FRAN031_00855	FRAN037_00856	FRAN244_00853	FRAN249_00853	FRAN250_00846	FRAN251_00852	FRAN253_00852	FRAN254_00906	FRAN255_00887	FRAN256_00871	SchuS4_00854
group_598		hypothetical protein	Core	11	FRAN031_00864	FRAN037_00865	FRAN244_00862	FRAN249_00862	FRAN250_00855	FRAN251_00861	FRAN253_00861	FRAN254_00916	FRAN255_00896	FRAN256_00880	SchuS4_00863
tag		DNA-3-methyladenine glycosylase 1	Core	11	FRAN031_00867	FRAN037_00868	FRAN244_00865	FRAN249_00865	FRAN250_00858	FRAN251_00864	FRAN253_00864	FRAN254_00919	FRAN255_00899	FRAN256_00883	SchuS4_00866
group_6		putative protein	Core	11	FRAN031_01366 FRAN031_01367	FRAN037_01362 FRAN037_01363	FRAN244_01357 FRAN244_01358	FRAN249_01357 FRAN249_01358	FRAN250_01354 FRAN250_01355	FRAN251_01360 FRAN251_01361	FRAN253_01359 FRAN253_01360	FRAN254_01464 FRAN254_01462 FRAN254_01463	FRAN255_01421 FRAN255_01422	FRAN256_01387	SchuS4_01358 SchuS4_01359
kmo		putative protein	Core	11	FRAN031_00708	FRAN037_00710	FRAN244_00707	FRAN249_00707	FRAN250_00699	FRAN251_00704	FRAN253_00706	FRAN254_00743	FRAN255_00737 FRAN255_00736	FRAN256_00723 FRAN256_00724	SchuS4_00708
group_600		hypothetical protein	Core	11	FRAN031_00877	FRAN037_00878	FRAN244_00875	FRAN249_00875	FRAN250_00868	FRAN251_00874	FRAN253_00874	FRAN254_00930	FRAN255_00908	FRAN256_00893	SchuS4_00876
group_601		hypothetical protein	Core	11	FRAN031_00881	FRAN037_00881	FRAN244_00878	FRAN249_00878	FRAN250_00871	FRAN251_00877	FRAN253_00877	FRAN254_00934	FRAN255_00911	FRAN256_00896	SchuS4_00879
group_602		hypothetical protein	Core	11	FRAN031_00882	FRAN037_00882	FRAN244_00879	FRAN249_00879	FRAN250_00872	FRAN251_00878	FRAN253_00878	FRAN254_00935	FRAN255_00912	FRAN256_00897	SchuS4_00880
rbn		Ribonuclease BN	Core	11	FRAN031_00884	FRAN037_00884	FRAN244_00881	FRAN249_00881	FRAN250_00874	FRAN251_00880	FRAN253_00880	FRAN254_00937	FRAN255_00915	FRAN256_00899	SchuS4_00882
group_604		hypothetical protein	Core	11	FRAN031_00885	FRAN037_00885	FRAN244_00882	FRAN249_00882	FRAN250_00875	FRAN251_00881	FRAN253_00881	FRAN254_00938	FRAN255_00916	FRAN256_00900	SchuS4_00883
group_605		hypothetical protein	Core	11	FRAN031_00886	FRAN037_00886	FRAN244_00883	FRAN249_00883	FRAN250_00876	FRAN251_00882	FRAN253_00882	FRAN254_00939	FRAN255_00918	FRAN256_00901	SchuS4_00884
arnC_1		Undecaprenyl-phosphate 4-deoxy-4-formamido-L-arabinose transferase	Core	11	FRAN031_00898	FRAN037_00898	FRAN244_00895	FRAN249_00895	FRAN250_00888	FRAN251_00894	FRAN253_00895	FRAN254_00956	FRAN255_00931	FRAN256_00913	SchuS4_00896
ousA_2		Glycine betaine/proline/ectoine/pipecolic acid transporter OusA	Core	11	FRAN031_00910	FRAN037_00910	FRAN244_00907	FRAN249_00907	FRAN250_00900	FRAN251_00906	FRAN253_00907	FRAN254_00969	FRAN255_00943	FRAN256_00926	SchuS4_00908
gcvH_2		Glycine cleavage system H protein	Core	11	FRAN031_00919	FRAN037_00918	FRAN244_00915	FRAN249_00915	FRAN250_00908	FRAN251_00914	FRAN253_00915	FRAN254_00979	FRAN255_00951	FRAN256_00934	SchuS4_00916
group_609		hypothetical protein	Core	11	FRAN031_00929	FRAN037_00927	FRAN244_00924	FRAN249_00924	FRAN250_00917	FRAN251_00923	FRAN253_00924	FRAN254_00988	FRAN255_00959	FRAN256_00941	SchuS4_00925
thrC_2		hypothetical protein	Core	11	FRAN031_00713	FRAN037_00715	FRAN244_00712	FRAN249_00712	FRAN250_00704	FRAN251_00709	FRAN253_00711	FRAN254_00749	FRAN255_00743	FRAN256_00729 FRAN256_00730	SchuS4_00713
aspT		Aspartate/alanine antiporter	Core	11	FRAN031_00939	FRAN037_00937	FRAN244_00934	FRAN249_00934	FRAN250_00927	FRAN251_00933	FRAN253_00934	FRAN254_00998	FRAN255_00969	FRAN256_00950	SchuS4_00935
group_611		hypothetical protein	Core	11	FRAN031_00947	FRAN037_00945	FRAN244_00942	FRAN249_00942	FRAN250_00935	FRAN251_00941	FRAN253_00942	FRAN254_01006	FRAN255_00978	FRAN256_00957	SchuS4_00943
group_612		hypothetical protein	Core	11	FRAN031_00958	FRAN037_00956	FRAN244_00953	FRAN249_00953	FRAN250_00946	FRAN251_00952	FRAN253_00953	FRAN254_01017	FRAN255_00988	FRAN256_00968	SchuS4_00954
dauR		Transcriptional regulator DauR	Core	11	FRAN031_00963	FRAN037_00961	FRAN244_00958	FRAN249_00958	FRAN250_00951	FRAN251_00957	FRAN253_00958	FRAN254_01023	FRAN255_00994	FRAN256_00974	SchuS4_00959
group_614		hypothetical protein	Core	11	FRAN031_00976	FRAN037_00974	FRAN244_00971	FRAN249_00971	FRAN250_00964	FRAN251_00970	FRAN253_00971	FRAN254_01036	FRAN255_01008	FRAN256_00988	SchuS4_00972
cysL		HTH-type transcriptional regulator CysL	Core	11	FRAN031_00979	FRAN037_00977	FRAN244_00974	FRAN249_00974	FRAN250_00967	FRAN251_00973	FRAN253_00974	FRAN254_01039	FRAN255_01011	FRAN256_00991	SchuS4_00975
cadA_2		putative cadmium-transporting ATPase	Core	11	FRAN031_00982	FRAN037_00980	FRAN244_00977	FRAN249_00977	FRAN250_00970	FRAN251_00976	FRAN253_00977	FRAN254_01042	FRAN255_01014	FRAN256_00993	SchuS4_00978
msrB		Peptide methionine sulfoxide reductase MsrB	Core	11	FRAN031_00995	FRAN037_00994	FRAN244_00990	FRAN249_00990	FRAN250_00984	FRAN251_00989	FRAN253_00991	FRAN254_01056	FRAN255_01028	FRAN256_01007	SchuS4_00991
group_618		hypothetical protein	Core	11	FRAN031_00997	FRAN037_00996	FRAN244_00992	FRAN249_00992	FRAN250_00986	FRAN251_00991	FRAN253_00993	FRAN254_01058	FRAN255_01030	FRAN256_01009	SchuS4_00993
tdh_2		L-threonine 3-dehydrogenase	Core	11	FRAN031_01000	FRAN037_00999	FRAN244_00995	FRAN249_00995	FRAN250_00989	FRAN251_00994	FRAN253_00996	FRAN254_01061	FRAN255_01033	FRAN256_01012	SchuS4_00996
group_62		hypothetical protein	Core	11	FRAN031_00768	FRAN037_00769	FRAN244_00766	FRAN249_00766	FRAN250_00759	FRAN251_00764	FRAN253_00765	FRAN254_00808	FRAN255_00797 FRAN255_00796	FRAN256_00780 FRAN256_00781	SchuS4_00767
fieF_2		Ferrous-iron efflux pump FieF	Core	11	FRAN031_01003	FRAN037_01002	FRAN244_00998	FRAN249_00998	FRAN250_00992	FRAN251_00997	FRAN253_00999	FRAN254_01064	FRAN255_01037	FRAN256_01015	SchuS4_00999
pilE1		hypothetical protein	Core	11	FRAN031_01008	FRAN037_01006	FRAN244_01002	FRAN249_01002	FRAN250_00997	FRAN251_01002	FRAN253_01003	FRAN254_01069	FRAN255_01041	FRAN256_01018	SchuS4_01003
group_623		Thermolabile hemolysin	Core	11	FRAN031_01029	FRAN037_01027	FRAN244_01023	FRAN249_01023	FRAN250_01018	FRAN251_01023	FRAN253_01024	FRAN254_01091	FRAN255_01061	FRAN256_01039	SchuS4_01024
group_624		hypothetical protein	Core	11	FRAN031_01030	FRAN037_01028	FRAN244_01024	FRAN249_01024	FRAN250_01019	FRAN251_01024	FRAN253_01025	FRAN254_01092	FRAN255_01062	FRAN256_01040	SchuS4_01025
adc		putative acetoacetate decarboxylase	Core	11	FRAN031_01052	FRAN037_01050	FRAN244_01045	FRAN249_01045	FRAN250_01041	FRAN251_01046	FRAN253_01047	FRAN254_01119	FRAN255_01084	FRAN256_01062	SchuS4_01046
glkA_2		Glucokinase	Core	11	FRAN031_01054	FRAN037_01052	FRAN244_01047	FRAN249_01047	FRAN250_01043	FRAN251_01048	FRAN253_01049	FRAN254_01121	FRAN255_01087	FRAN256_01066	SchuS4_01048
bioD		ATP-dependent dethiobiotin synthetase BioD	Core	11	FRAN031_01057	FRAN037_01055	FRAN244_01050	FRAN249_01050	FRAN250_01046	FRAN251_01051	FRAN253_01052	FRAN254_01124	FRAN255_01089	FRAN256_01069	SchuS4_01051
group_628		hypothetical protein	Core	11	FRAN031_01063	FRAN037_01061	FRAN244_01056	FRAN249_01056	FRAN250_01052	FRAN251_01057	FRAN253_01058	FRAN254_01130	FRAN255_01097	FRAN256_01075	SchuS4_01057
group_629		hypothetical protein	Core	11	FRAN031_01065	FRAN037_01063	FRAN244_01058	FRAN249_01058	FRAN250_01054	FRAN251_01059	FRAN253_01060	FRAN254_01132	FRAN255_01099	FRAN256_01077	SchuS4_01059
hslU		ATP-dependent protease ATPase subunit HslU	Core	11	FRAN031_00770	FRAN037_00771	FRAN244_00768	FRAN249_00768	FRAN250_00761	FRAN251_00766	FRAN253_00767	FRAN254_00815 FRAN254_00814 FRAN254_00812 FRAN254_00813	FRAN255_00800	FRAN256_00783	SchuS4_00769
folB		Dihydroneopterin aldolase	Core	11	FRAN031_01066	FRAN037_01064	FRAN244_01059	FRAN249_01059	FRAN250_01055	FRAN251_01060	FRAN253_01061	FRAN254_01133	FRAN255_01100	FRAN256_01078	SchuS4_01060
group_631		hypothetical protein	Core	11	FRAN031_01076	FRAN037_01074	FRAN244_01069	FRAN249_01069	FRAN250_01065	FRAN251_01070	FRAN253_01071	FRAN254_01144	FRAN255_01112	FRAN256_01090	SchuS4_01070
group_632		hypothetical protein	Core	11	FRAN031_01082	FRAN037_01080	FRAN244_01075	FRAN249_01075	FRAN250_01071	FRAN251_01076	FRAN253_01077	FRAN254_01152	FRAN255_01118	FRAN256_01096	SchuS4_01076
gadC_3		Glutamate/gamma-aminobutyrate antiporter	Core	11	FRAN031_01096	FRAN037_01094	FRAN244_01089	FRAN249_01089	FRAN250_01086	FRAN251_01091	FRAN253_01091	FRAN254_01166	FRAN255_01132	FRAN256_01114	SchuS4_01090
iscR		HTH-type transcriptional regulator IscR	Core	11	FRAN031_01098	FRAN037_01096	FRAN244_01091	FRAN249_01091	FRAN250_01088	FRAN251_01093	FRAN253_01093	FRAN254_01168	FRAN255_01134	FRAN256_01116	SchuS4_01092
group_635		N(G),N(G)-dimethylarginine dimethylaminohydrolase	Core	11	FRAN031_01103	FRAN037_01101	FRAN244_01096	FRAN249_01096	FRAN250_01093	FRAN251_01098	FRAN253_01098	FRAN254_01173	FRAN255_01139	FRAN256_01122	SchuS4_01097
kbl_2		2-amino-3-ketobutyrate coenzyme A ligase	Core	11	FRAN031_01110	FRAN037_01108	FRAN244_01103	FRAN249_01103	FRAN250_01100	FRAN251_01105	FRAN253_01105	FRAN254_01182	FRAN255_01147	FRAN256_01131	SchuS4_01104
group_637		hypothetical protein	Core	11	FRAN031_01111	FRAN037_01109	FRAN244_01104	FRAN249_01104	FRAN250_01101	FRAN251_01106	FRAN253_01106	FRAN254_01184	FRAN255_01148	FRAN256_01132	SchuS4_01105
yqgF		Putative pre-16S rRNA nuclease	Core	11	FRAN031_01115	FRAN037_01113	FRAN244_01108	FRAN249_01108	FRAN250_01105	FRAN251_01110	FRAN253_01110	FRAN254_01188	FRAN255_01153	FRAN256_01137	SchuS4_01109
emrA_1		hypothetical protein	Core	11	FRAN031_00817	FRAN037_00818	FRAN244_00815	FRAN249_00815	FRAN250_00808	FRAN251_00814	FRAN253_00814	FRAN254_00865 FRAN254_00866	FRAN255_00846	FRAN256_00832 FRAN256_00833	SchuS4_00816
group_640		hypothetical protein	Core	11	FRAN031_01116	FRAN037_01114	FRAN244_01109	FRAN249_01109	FRAN250_01106	FRAN251_01111	FRAN253_01111	FRAN254_01189	FRAN255_01154	FRAN256_01138	SchuS4_01110
zur		Zinc uptake regulation protein	Core	11	FRAN031_01132	FRAN037_01129	FRAN244_01124	FRAN249_01124	FRAN250_01121	FRAN251_01126	FRAN253_01126	FRAN254_01207	FRAN255_01170	FRAN256_01154	SchuS4_01125
group_642		hypothetical protein	Core	11	FRAN031_01143	FRAN037_01140	FRAN244_01135	FRAN249_01135	FRAN250_01132	FRAN251_01137	FRAN253_01137	FRAN254_01219	FRAN255_01187	FRAN256_01163	SchuS4_01136
group_643		hypothetical protein	Core	11	FRAN031_01145	FRAN037_01142	FRAN244_01137	FRAN249_01137	FRAN250_01134	FRAN251_01139	FRAN253_01139	FRAN254_01221	FRAN255_01189	FRAN256_01165	SchuS4_01138
lptA		Lipopolysaccharide export system protein LptA	Core	11	FRAN031_01158	FRAN037_01155	FRAN244_01150	FRAN249_01150	FRAN250_01147	FRAN251_01152	FRAN253_01152	FRAN254_01235	FRAN255_01203	FRAN256_01178	SchuS4_01151
ppa		Inorganic pyrophosphatase	Core	11	FRAN031_01161	FRAN037_01158	FRAN244_01153	FRAN249_01153	FRAN250_01150	FRAN251_01155	FRAN253_01155	FRAN254_01238	FRAN255_01206	FRAN256_01182	SchuS4_01154
yagG		Putative glycoside/cation symporter YagG	Core	11	FRAN031_01165	FRAN037_01162	FRAN244_01157	FRAN249_01157	FRAN250_01154	FRAN251_01159	FRAN253_01159	FRAN254_01242	FRAN255_01210	FRAN256_01186	SchuS4_01158
yihQ_1		Sulfoquinovosidase	Core	11	FRAN031_01167	FRAN037_01164	FRAN244_01159	FRAN249_01159	FRAN250_01156	FRAN251_01161	FRAN253_01161	FRAN254_01244	FRAN255_01212	FRAN256_01188	SchuS4_01160
group_648		hypothetical protein	Core	11	FRAN031_01182	FRAN037_01178	FRAN244_01173	FRAN249_01173	FRAN250_01170	FRAN251_01175	FRAN253_01175	FRAN254_01262	FRAN255_01227	FRAN256_01203	SchuS4_01174
cysC		putative adenylyl-sulfate kinase	Core	11	FRAN031_01185	FRAN037_01181	FRAN244_01176	FRAN249_01176	FRAN250_01173	FRAN251_01178	FRAN253_01178	FRAN254_01265	FRAN255_01230	FRAN256_01206	SchuS4_01177
group_65		L-amino acid-D/L-Glu epimerase	Core	11	FRAN031_00826 FRAN031_00827	FRAN037_00827 FRAN037_00828	FRAN244_00824 FRAN244_00825	FRAN249_00824 FRAN249_00825	FRAN250_00817 FRAN250_00818	FRAN251_00823 FRAN251_00824	FRAN253_00823 FRAN253_00824	FRAN254_00875 FRAN254_00876	FRAN255_00857 FRAN255_00858	FRAN256_00843	SchuS4_00825 SchuS4_00826
group_650		hypothetical protein	Core	11	FRAN031_01187	FRAN037_01183	FRAN244_01178	FRAN249_01178	FRAN250_01175	FRAN251_01180	FRAN253_01180	FRAN254_01267	FRAN255_01233	FRAN256_01208	SchuS4_01179
group_651		hypothetical protein	Core	11	FRAN031_01188	FRAN037_01184	FRAN244_01179	FRAN249_01179	FRAN250_01176	FRAN251_01181	FRAN253_01181	FRAN254_01268	FRAN255_01234	FRAN256_01209	SchuS4_01180
group_652		hypothetical protein	Core	11	FRAN031_01189	FRAN037_01185	FRAN244_01180	FRAN249_01180	FRAN250_01177	FRAN251_01182	FRAN253_01182	FRAN254_01269	FRAN255_01235	FRAN256_01210	SchuS4_01181
mshD		Mycothiol acetyltransferase	Core	11	FRAN031_01193	FRAN037_01189	FRAN244_01184	FRAN249_01184	FRAN250_01181	FRAN251_01186	FRAN253_01186	FRAN254_01273	FRAN255_01238	FRAN256_01213	SchuS4_01185
group_654		hypothetical protein	Core	11	FRAN031_01211	FRAN037_01207	FRAN244_01202	FRAN249_01202	FRAN250_01199	FRAN251_01204	FRAN253_01204	FRAN254_01293	FRAN255_01256	FRAN256_01230	SchuS4_01203
group_655		hypothetical protein	Core	11	FRAN031_01212	FRAN037_01208	FRAN244_01203	FRAN249_01203	FRAN250_01200	FRAN251_01205	FRAN253_01205	FRAN254_01294	FRAN255_01257	FRAN256_01231	SchuS4_01204
group_656		hypothetical protein	Core	11	FRAN031_01218	FRAN037_01214	FRAN244_01209	FRAN249_01209	FRAN250_01206	FRAN251_01211	FRAN253_01211	FRAN254_01303	FRAN255_01263	FRAN256_01237	SchuS4_01210
group_657		hypothetical protein	Core	11	FRAN031_01222	FRAN037_01218	FRAN244_01213	FRAN249_01213	FRAN250_01210	FRAN251_01215	FRAN253_01215	FRAN254_01307	FRAN255_01268	FRAN256_01242	SchuS4_01214
glpE_1		Thiosulfate sulfurtransferase GlpE	Core	11	FRAN031_01232	FRAN037_01228	FRAN244_01223	FRAN249_01223	FRAN250_01220	FRAN251_01225	FRAN253_01225	FRAN254_01317	FRAN255_01278	FRAN256_01252	SchuS4_01224
group_659		hypothetical protein	Core	11	FRAN031_01236	FRAN037_01232	FRAN244_01227	FRAN249_01227	FRAN250_01224	FRAN251_01229	FRAN253_01229	FRAN254_01321	FRAN255_01282	FRAN256_01256	SchuS4_01228
garK_1		Glycerate 2-kinase	Core	11	FRAN031_00868 FRAN031_00869	FRAN037_00869 FRAN037_00870	FRAN244_00866 FRAN244_00867	FRAN249_00866 FRAN249_00867	FRAN250_00859 FRAN250_00860	FRAN251_00865 FRAN251_00866	FRAN253_00865 FRAN253_00866	FRAN254_00920 FRAN254_00921	FRAN255_00900 FRAN255_00901	FRAN256_00884	SchuS4_00867 SchuS4_00868
ribM		Riboflavin/roseoflavin transporter RibM	Core	11	FRAN031_01237	FRAN037_01233	FRAN244_01228	FRAN249_01228	FRAN250_01225	FRAN251_01230	FRAN253_01230	FRAN254_01322	FRAN255_01283	FRAN256_01257	SchuS4_01229
group_661		hypothetical protein	Core	11	FRAN031_01244	FRAN037_01240	FRAN244_01235	FRAN249_01235	FRAN250_01232	FRAN251_01237	FRAN253_01237	FRAN254_01329	FRAN255_01291	FRAN256_01264	SchuS4_01236
group_662		putative FKBP-type peptidyl-prolyl cis-trans isomerase	Core	11	FRAN031_01251	FRAN037_01247	FRAN244_01242	FRAN249_01242	FRAN250_01239	FRAN251_01244	FRAN253_01244	FRAN254_01337	FRAN255_01299	FRAN256_01270	SchuS4_01243
cbh_1		Choloylglycine hydrolase	Core	11	FRAN031_01260	FRAN037_01256	FRAN244_01251	FRAN249_01251	FRAN250_01248	FRAN251_01253	FRAN253_01253	FRAN254_01348	FRAN255_01308	FRAN256_01279	SchuS4_01252
group_665		hypothetical protein	Core	11	FRAN031_01270	FRAN037_01266	FRAN244_01261	FRAN249_01261	FRAN250_01258	FRAN251_01263	FRAN253_01263	FRAN254_01359	FRAN255_01318	FRAN256_01290	SchuS4_01262
gcvA		Glycine cleavage system transcriptional activator	Core	11	FRAN031_01271	FRAN037_01267	FRAN244_01262	FRAN249_01262	FRAN250_01259	FRAN251_01264	FRAN253_01264	FRAN254_01360	FRAN255_01319	FRAN256_01291	SchuS4_01263
group_667		IS1595 family transposase ISFtu6	Core	11	FRAN031_01273	FRAN037_01269	FRAN244_01264	FRAN249_01264	FRAN250_01261	FRAN251_01266	FRAN253_01266	FRAN254_01362	FRAN255_01322	FRAN256_01293	SchuS4_01265
group_669		hypothetical protein	Core	11	FRAN031_01291	FRAN037_01287	FRAN244_01282	FRAN249_01282	FRAN250_01279	FRAN251_01284	FRAN253_01284	FRAN254_01381	FRAN255_01342	FRAN256_01312	SchuS4_01283
group_67		hypothetical protein	Core	11	FRAN031_00887	FRAN037_00887	FRAN244_00884	FRAN249_00884	FRAN250_00877	FRAN251_00883	FRAN253_00883	FRAN254_00941 FRAN254_00940	FRAN255_00920 FRAN255_00919	FRAN256_00902	SchuS4_00885
group_670		hypothetical protein	Core	11	FRAN031_01297	FRAN037_01293	FRAN244_01288	FRAN249_01288	FRAN250_01285	FRAN251_01290	FRAN253_01290	FRAN254_01387	FRAN255_01348	FRAN256_01317	SchuS4_01289
group_671		hypothetical protein	Core	11	FRAN031_01300	FRAN037_01296	FRAN244_01291	FRAN249_01291	FRAN250_01288	FRAN251_01294	FRAN253_01293	FRAN254_01390	FRAN255_01351	FRAN256_01320	SchuS4_01292
group_672		hypothetical protein	Core	11	FRAN031_01301	FRAN037_01297	FRAN244_01292	FRAN249_01292	FRAN250_01289	FRAN251_01295	FRAN253_01294	FRAN254_01391	FRAN255_01352	FRAN256_01321	SchuS4_01293
ydaD_1		General stress protein 39	Core	11	FRAN031_01302	FRAN037_01298	FRAN244_01293	FRAN249_01293	FRAN250_01290	FRAN251_01296	FRAN253_01295	FRAN254_01392	FRAN255_01353	FRAN256_01322	SchuS4_01294
group_674		hypothetical protein	Core	11	FRAN031_01305	FRAN037_01301	FRAN244_01296	FRAN249_01296	FRAN250_01293	FRAN251_01299	FRAN253_01298	FRAN254_01395	FRAN255_01357	FRAN256_01325	SchuS4_01297
pilQ		Type IV pilus biogenesis and competence protein PilQ	Core	11	FRAN031_01316	FRAN037_01312	FRAN244_01307	FRAN249_01307	FRAN250_01304	FRAN251_01310	FRAN253_01309	FRAN254_01409	FRAN255_01368	FRAN256_01338	SchuS4_01308
group_676		hypothetical protein	Core	11	FRAN031_01319	FRAN037_01315	FRAN244_01310	FRAN249_01310	FRAN250_01307	FRAN251_01313	FRAN253_01312	FRAN254_01412	FRAN255_01371	FRAN256_01341	SchuS4_01311
group_677		hypothetical protein	Core	11	FRAN031_01320	FRAN037_01316	FRAN244_01311	FRAN249_01311	FRAN250_01308	FRAN251_01314	FRAN253_01313	FRAN254_01413	FRAN255_01372	FRAN256_01342	SchuS4_01312
group_678		hypothetical protein	Core	11	FRAN031_01326	FRAN037_01322	FRAN244_01317	FRAN249_01317	FRAN250_01314	FRAN251_01320	FRAN253_01319	FRAN254_01421	FRAN255_01379	FRAN256_01350	SchuS4_01318
rbgA		Ribosome biogenesis GTPase A	Core	11	FRAN031_01332	FRAN037_01328	FRAN244_01323	FRAN249_01323	FRAN250_01320	FRAN251_01326	FRAN253_01325	FRAN254_01427	FRAN255_01385	FRAN256_01356	SchuS4_01324
dprA		hypothetical protein	Core	11	FRAN031_00941	FRAN037_00939	FRAN244_00936	FRAN249_00936	FRAN250_00929	FRAN251_00935	FRAN253_00936	FRAN254_01000	FRAN255_00971 FRAN255_00972 FRAN255_00970	FRAN256_00951	SchuS4_00937
group_680		hypothetical protein	Core	11	FRAN031_01335	FRAN037_01331	FRAN244_01326	FRAN249_01326	FRAN250_01323	FRAN251_01329	FRAN253_01328	FRAN254_01430	FRAN255_01389	FRAN256_01359	SchuS4_01327
group_681		hypothetical protein	Core	11	FRAN031_01336	FRAN037_01332	FRAN244_01327	FRAN249_01327	FRAN250_01324	FRAN251_01330	FRAN253_01329	FRAN254_01431	FRAN255_01390	FRAN256_01360	SchuS4_01328
group_682		hypothetical protein	Core	11	FRAN031_01339	FRAN037_01335	FRAN244_01330	FRAN249_01330	FRAN250_01327	FRAN251_01333	FRAN253_01332	FRAN254_01435	FRAN255_01392	FRAN256_01363	SchuS4_01331
group_683		hypothetical protein	Core	11	FRAN031_01342	FRAN037_01338	FRAN244_01333	FRAN249_01333	FRAN250_01330	FRAN251_01336	FRAN253_01335	FRAN254_01438	FRAN255_01399	FRAN256_01366	SchuS4_01334
group_684		hypothetical protein	Core	11	FRAN031_01356	FRAN037_01352	FRAN244_01347	FRAN249_01347	FRAN250_01344	FRAN251_01350	FRAN253_01349	FRAN254_01452	FRAN255_01410	FRAN256_01380	SchuS4_01348
group_685		hypothetical protein	Core	11	FRAN031_01365	FRAN037_01361	FRAN244_01356	FRAN249_01356	FRAN250_01353	FRAN251_01359	FRAN253_01358	FRAN254_01461	FRAN255_01420	FRAN256_01386	SchuS4_01357
dmlR_2		HTH-type transcriptional regulator DmlR	Core	11	FRAN031_01374	FRAN037_01370	FRAN244_01365	FRAN249_01365	FRAN250_01362	FRAN251_01368	FRAN253_01367	FRAN254_01476	FRAN255_01429	FRAN256_01394	SchuS4_01366
group_687		hypothetical protein	Core	11	FRAN031_01379	FRAN037_01375	FRAN244_01370	FRAN249_01370	FRAN250_01367	FRAN251_01373	FRAN253_01373	FRAN254_01481	FRAN255_01434	FRAN256_01399	SchuS4_01371
group_688		queuosine precursor transporter	Core	11	FRAN031_01386	FRAN037_01382	FRAN244_01377	FRAN249_01377	FRAN250_01374	FRAN251_01380	FRAN253_01380	FRAN254_01489	FRAN255_01442	FRAN256_01407	SchuS4_01378
group_689		hypothetical protein	Core	11	FRAN031_01392	FRAN037_01388	FRAN244_01383	FRAN249_01383	FRAN250_01380	FRAN251_01386	FRAN253_01386	FRAN254_01495	FRAN255_01448	FRAN256_01413	SchuS4_01384
rimO_2		Ribosomal protein S12 methylthiotransferase RimO	Core	11	FRAN031_00954 FRAN031_00955	FRAN037_00952 FRAN037_00953	FRAN244_00949 FRAN244_00950	FRAN249_00949 FRAN249_00950	FRAN250_00942 FRAN250_00943	FRAN251_00948 FRAN251_00949	FRAN253_00949 FRAN253_00950	FRAN254_01013 FRAN254_01014	FRAN255_00985	FRAN256_00965 FRAN256_00966	SchuS4_00950 SchuS4_00951
group_690		hypothetical protein	Core	11	FRAN031_01398	FRAN037_01394	FRAN244_01389	FRAN249_01389	FRAN250_01386	FRAN251_01392	FRAN253_01392	FRAN254_01501	FRAN255_01454	FRAN256_01420	SchuS4_01390
group_691		hypothetical protein	Core	11	FRAN031_01400	FRAN037_01396	FRAN244_01391	FRAN249_01391	FRAN250_01388	FRAN251_01394	FRAN253_01394	FRAN254_01503	FRAN255_01456	FRAN256_01422	SchuS4_01392
thyA		Thymidylate synthase	Core	11	FRAN031_01403	FRAN037_01400	FRAN244_01394	FRAN249_01394	FRAN250_01391	FRAN251_01397	FRAN253_01397	FRAN254_01506	FRAN255_01459	FRAN256_01427	SchuS4_01395
dtpA_7		Dipeptide and tripeptide permease A	Core	11	FRAN031_01428	FRAN037_01425	FRAN244_01419	FRAN249_01419	FRAN250_01416	FRAN251_01422	FRAN253_01422	FRAN254_01537	FRAN255_01487	FRAN256_01459	SchuS4_01420
nadE		NH(3)-dependent NAD(+) synthetase	Core	11	FRAN031_01434	FRAN037_01431	FRAN244_01425	FRAN249_01425	FRAN250_01423	FRAN251_01428	FRAN253_01429	FRAN254_01544	FRAN255_01493	FRAN256_01465	SchuS4_01426
group_695		hypothetical protein	Core	11	FRAN031_01454	FRAN037_01451	FRAN244_01445	FRAN249_01445	FRAN250_01444	FRAN251_01448	FRAN253_01449	FRAN254_01565	FRAN255_01513	FRAN256_01485	SchuS4_01446
yigZ		IMPACT family member YigZ	Core	11	FRAN031_01480	FRAN037_01477	FRAN244_01471	FRAN249_01471	FRAN250_01470	FRAN251_01474	FRAN253_01475	FRAN254_01594	FRAN255_01540	FRAN256_01512	SchuS4_01471
yciO		putative protein YciO	Core	11	FRAN031_01481	FRAN037_01478	FRAN244_01472	FRAN249_01472	FRAN250_01471	FRAN251_01475	FRAN253_01476	FRAN254_01595	FRAN255_01541	FRAN256_01513	SchuS4_01472
group_698		hypothetical protein	Core	11	FRAN031_01483	FRAN037_01480	FRAN244_01474	FRAN249_01474	FRAN250_01473	FRAN251_01477	FRAN253_01478	FRAN254_01597	FRAN255_01543	FRAN256_01515	SchuS4_01474
ubiJ		Ubiquinone biosynthesis accessory factor UbiJ	Core	11	FRAN031_01486	FRAN037_01483	FRAN244_01477	FRAN249_01477	FRAN250_01476	FRAN251_01480	FRAN253_01481	FRAN254_01600	FRAN255_01546	FRAN256_01518	SchuS4_01477
pepO		Neutral endopeptidase	Core	11	FRAN031_01381	FRAN037_01377	FRAN244_01372	FRAN249_01372	FRAN250_01369	FRAN251_01375	FRAN253_01375	FRAN254_01483 FRAN254_01484	FRAN255_01437 FRAN255_01436	FRAN256_01402 FRAN256_01401	SchuS4_01373
cry2		Cryptochrome-like protein cry2	Core	11	FRAN031_00959	FRAN037_00957	FRAN244_00954	FRAN249_00954	FRAN250_00947	FRAN251_00953	FRAN253_00954	FRAN254_01018 FRAN254_01019	FRAN255_00989 FRAN255_00990	FRAN256_00969	SchuS4_00955
pyrR		Bifunctional protein PyrR	Core	11	FRAN031_01490	FRAN037_01487	FRAN244_01481	FRAN249_01481	FRAN250_01480	FRAN251_01484	FRAN253_01485	FRAN254_01605	FRAN255_01550	FRAN256_01522	SchuS4_01481
group_701		hypothetical protein	Core	11	FRAN031_01491	FRAN037_01488	FRAN244_01482	FRAN249_01482	FRAN250_01481	FRAN251_01485	FRAN253_01486	FRAN254_01606	FRAN255_01551	FRAN256_01523	SchuS4_01482
guaB		Inosine-5'-monophosphate dehydrogenase	Core	11	FRAN031_01507	FRAN037_01503	FRAN244_01497	FRAN249_01497	FRAN250_01496	FRAN251_01500	FRAN253_01501	FRAN254_01623	FRAN255_01568	FRAN256_01540	SchuS4_01497
group_703		hypothetical protein	Core	11	FRAN031_01526	FRAN037_01521	FRAN244_01515	FRAN249_01515	FRAN250_01516	FRAN251_01518	FRAN253_01519	FRAN254_01644	FRAN255_01586	FRAN256_01560	SchuS4_01516
group_704		hypothetical protein	Core	11	FRAN031_01533	FRAN037_01528	FRAN244_01522	FRAN249_01522	FRAN250_01523	FRAN251_01525	FRAN253_01526	FRAN254_01651	FRAN255_01593	FRAN256_01568	SchuS4_01523
glvI		Proton-gated ion channel	Core	11	FRAN031_01534	FRAN037_01529	FRAN244_01523	FRAN249_01523	FRAN250_01524	FRAN251_01526	FRAN253_01527	FRAN254_01652	FRAN255_01594	FRAN256_01569	SchuS4_01524
group_706		hypothetical protein	Core	11	FRAN031_01563	FRAN037_01559	FRAN244_01552	FRAN249_01553	FRAN250_01553	FRAN251_01557	FRAN253_01556	FRAN254_01681	FRAN255_01623	FRAN256_01598	SchuS4_01553
treA_2		Periplasmic trehalase	Core	11	FRAN031_01565	FRAN037_01561	FRAN244_01554	FRAN249_01555	FRAN250_01555	FRAN251_01559	FRAN253_01558	FRAN254_01683	FRAN255_01625	FRAN256_01601	SchuS4_01555
yceD		Large ribosomal RNA subunit accumulation protein YceD	Core	11	FRAN031_01571	FRAN037_01568	FRAN244_01560	FRAN249_01561	FRAN250_01561	FRAN251_01565	FRAN253_01564	FRAN254_01689	FRAN255_01631	FRAN256_01607	SchuS4_01561
plsX		Phosphate acyltransferase	Core	11	FRAN031_01573	FRAN037_01570	FRAN244_01562	FRAN249_01563	FRAN250_01563	FRAN251_01567	FRAN253_01566	FRAN254_01690	FRAN255_01633	FRAN256_01609	SchuS4_01563
group_71		hypothetical protein	Core	11	FRAN031_00980 FRAN031_00981	FRAN037_00978 FRAN037_00979	FRAN244_00975 FRAN244_00976	FRAN249_00975 FRAN249_00976	FRAN250_00968 FRAN250_00969	FRAN251_00974 FRAN251_00975	FRAN253_00975 FRAN253_00976	FRAN254_01040 FRAN254_01041	FRAN255_01012 FRAN255_01013	FRAN256_00992	SchuS4_00976 SchuS4_00977
group_710		hypothetical protein	Core	11	FRAN031_01579	FRAN037_01576	FRAN244_01568	FRAN249_01569	FRAN250_01569	FRAN251_01573	FRAN253_01572	FRAN254_01697	FRAN255_01639	FRAN256_01615	SchuS4_01569
group_712		hypothetical protein	Core	11	FRAN031_01629	FRAN037_01626	FRAN244_01617	FRAN249_01618	FRAN250_01618	FRAN251_01622	FRAN253_01621	FRAN254_01749	FRAN255_01689	FRAN256_01668	SchuS4_01618
group_713		hypothetical protein	Core	11	FRAN031_01633	FRAN037_01630	FRAN244_01621	FRAN249_01622	FRAN250_01622	FRAN251_01626	FRAN253_01625	FRAN254_01753	FRAN255_01693	FRAN256_01672	SchuS4_01622
ygaP		Inner membrane protein YgaP	Core	11	FRAN031_01636	FRAN037_01633	FRAN244_01624	FRAN249_01625	FRAN250_01625	FRAN251_01629	FRAN253_01628	FRAN254_01756	FRAN255_01698	FRAN256_01676	SchuS4_01625
rhtC		Threonine efflux protein	Core	11	FRAN031_01645	FRAN037_01641	FRAN244_01632	FRAN249_01633	FRAN250_01633	FRAN251_01637	FRAN253_01636	FRAN254_01764	FRAN255_01705	FRAN256_01686	SchuS4_01633
group_717		hypothetical protein	Core	11	FRAN031_01679	FRAN037_01676	FRAN244_01666	FRAN249_01667	FRAN250_01667	FRAN251_01671	FRAN253_01670	FRAN254_01800	FRAN255_01738	FRAN256_01725	SchuS4_01667
wcaJ		UDP-glucose:undecaprenyl-phosphate glucose-1-phosphate transferase	Core	11	FRAN031_01680	FRAN037_01677	FRAN244_01667	FRAN249_01668	FRAN250_01668	FRAN251_01672	FRAN253_01671	FRAN254_01801	FRAN255_01739	FRAN256_01726	SchuS4_01668
add_1		Adenosine deaminase	Core	11	FRAN031_01683	FRAN037_01680	FRAN244_01670	FRAN249_01671	FRAN250_01671	FRAN251_01675	FRAN253_01674	FRAN254_01805	FRAN255_01743	FRAN256_01731	SchuS4_01671
group_72		hypothetical protein	Core	11	FRAN031_01006 FRAN031_01007	FRAN037_01004 FRAN037_01005	FRAN244_01000 FRAN244_01001	FRAN249_01000 FRAN249_01001	FRAN250_00995 FRAN250_00996	FRAN251_01000 FRAN251_01001	FRAN253_01001 FRAN253_01002	FRAN254_01067 FRAN254_01068	FRAN255_01040	FRAN256_01017	SchuS4_01001 SchuS4_01002
gmk		Guanylate kinase	Core	11	FRAN031_01688	FRAN037_01685	FRAN244_01675	FRAN249_01676	FRAN250_01676	FRAN251_01680	FRAN253_01679	FRAN254_01810	FRAN255_01748	FRAN256_01736	SchuS4_01676
galP_2		Galactose-proton symporter	Core	11	FRAN031_01692	FRAN037_01689	FRAN244_01679	FRAN249_01680	FRAN250_01680	FRAN251_01684	FRAN253_01683	FRAN254_01815	FRAN255_01752	FRAN256_01740	SchuS4_01680
group_722		hypothetical protein	Core	11	FRAN031_01698	FRAN037_01695	FRAN244_01685	FRAN249_01686	FRAN250_01686	FRAN251_01690	FRAN253_01689	FRAN254_01821	FRAN255_01758	FRAN256_01746	SchuS4_01686
nhaP_2		Na(+)/H(+) antiporter NhaP	Core	11	FRAN031_01710	FRAN037_01707	FRAN244_01697	FRAN249_01698	FRAN250_01698	FRAN251_01703	FRAN253_01701	FRAN254_01834	FRAN255_01770	FRAN256_01759	SchuS4_01698
group_724		hypothetical protein	Core	11	FRAN031_01727	FRAN037_01723	FRAN244_01713	FRAN249_01714	FRAN250_01714	FRAN251_01719	FRAN253_01717	FRAN254_01852	FRAN255_01787	FRAN256_01775	SchuS4_01714
group_725		hypothetical protein	Core	11	FRAN031_01730	FRAN037_01726	FRAN244_01716	FRAN249_01717	FRAN250_01717	FRAN251_01722	FRAN253_01720	FRAN254_01856	FRAN255_01790	FRAN256_01778	SchuS4_01717
puuP		Putrescine importer PuuP	Core	11	FRAN031_01734	FRAN037_01730	FRAN244_01720	FRAN249_01721	FRAN250_01721	FRAN251_01726	FRAN253_01724	FRAN254_01864	FRAN255_01794	FRAN256_01783	SchuS4_01721
group_727		hypothetical protein	Core	11	FRAN031_01735	FRAN037_01731	FRAN244_01721	FRAN249_01722	FRAN250_01722	FRAN251_01727	FRAN253_01725	FRAN254_01865	FRAN255_01795	FRAN256_01784	SchuS4_01722
gadC_4		Glutamate/gamma-aminobutyrate antiporter	Core	11	FRAN031_01743	FRAN037_01739	FRAN244_01729	FRAN249_01730	FRAN250_01730	FRAN251_01735	FRAN253_01733	FRAN254_01874	FRAN255_01802	FRAN256_01791	SchuS4_01730
fucP		L-fucose-proton symporter	Core	11	FRAN031_01053	FRAN037_01051	FRAN244_01046	FRAN249_01046	FRAN250_01042	FRAN251_01047	FRAN253_01048	FRAN254_01120	FRAN255_01085 FRAN255_01086	FRAN256_01065 FRAN256_01064	SchuS4_01047
group_731		hypothetical protein	Core	11	FRAN031_01784	FRAN037_01779	FRAN244_01769	FRAN249_01770	FRAN250_01770	FRAN251_01775	FRAN253_01773	FRAN254_01921	FRAN255_01841	FRAN256_01830	SchuS4_01770
rnc		Ribonuclease 3	Core	11	FRAN031_01788	FRAN037_01783	FRAN244_01773	FRAN249_01774	FRAN250_01774	FRAN251_01779	FRAN253_01777	FRAN254_01926	FRAN255_01845	FRAN256_01834	SchuS4_01774
waaA		3-deoxy-D-manno-octulosonic acid transferase	Core	11	FRAN031_01795	FRAN037_01790	FRAN244_01780	FRAN249_01781	FRAN250_01781	FRAN251_01786	FRAN253_01784	FRAN254_01935	FRAN255_01852	FRAN256_01841	SchuS4_01781
ung		Uracil-DNA glycosylase	Core	11	FRAN031_01814	FRAN037_01809	FRAN244_01799	FRAN249_01800	FRAN250_01800	FRAN251_01805	FRAN253_01803	FRAN254_01957	FRAN255_01872	FRAN256_01860	SchuS4_01800
group_735		hypothetical protein	Core	11	FRAN031_01817	FRAN037_01812	FRAN244_01802	FRAN249_01803	FRAN250_01803	FRAN251_01808	FRAN253_01806	FRAN254_01962	FRAN255_01875	FRAN256_01864	SchuS4_01803
group_736		hypothetical protein	Core	11	FRAN031_01818	FRAN037_01813	FRAN244_01803	FRAN249_01804	FRAN250_01804	FRAN251_01809	FRAN253_01807	FRAN254_01963	FRAN255_01876	FRAN256_01865	SchuS4_01804
group_737		hypothetical protein	Core	11	FRAN031_01824	FRAN037_01819	FRAN244_01809	FRAN249_01810	FRAN250_01810	FRAN251_01815	FRAN253_01813	FRAN254_01969	FRAN255_01882	FRAN256_01872	SchuS4_01810
group_738		hypothetical protein	Core	11	FRAN031_01825	FRAN037_01820	FRAN244_01810	FRAN249_01811	FRAN250_01811	FRAN251_01816	FRAN253_01814	FRAN254_01970	FRAN255_01883	FRAN256_01873	SchuS4_01811
group_739		hypothetical protein	Core	11	FRAN031_01828	FRAN037_01823	FRAN244_01813	FRAN249_01814	FRAN250_01814	FRAN251_01819	FRAN253_01817	FRAN254_01972	FRAN255_01886	FRAN256_01876	SchuS4_01814
AAH1		Adenine deaminase	Core	11	FRAN031_01062	FRAN037_01060	FRAN244_01055	FRAN249_01055	FRAN250_01051	FRAN251_01056	FRAN253_01057	FRAN254_01129	FRAN255_01094 FRAN255_01095 FRAN255_01096	FRAN256_01074	SchuS4_01056
group_740		hypothetical protein	Core	11	FRAN031_01830	FRAN037_01825	FRAN244_01815	FRAN249_01816	FRAN250_01816	FRAN251_01821	FRAN253_01819	FRAN254_01974	FRAN255_01888	FRAN256_01879	SchuS4_01816
group_741		putative protein	Core	11	FRAN031_01854	FRAN037_01849	FRAN244_01840	FRAN249_01841	FRAN250_01841	FRAN251_01846	FRAN253_01844	FRAN254_01999	FRAN255_01916	FRAN256_01902	SchuS4_01842
group_742		hypothetical protein	Core	11	FRAN031_01855	FRAN037_01850	FRAN244_01841	FRAN249_01842	FRAN250_01842	FRAN251_01847	FRAN253_01845	FRAN254_02000	FRAN255_01917	FRAN256_01903	SchuS4_01843
group_743		hypothetical protein	Core	11	FRAN031_01858	FRAN037_01853	FRAN244_01844	FRAN249_01845	FRAN250_01845	FRAN251_01850	FRAN253_01848	FRAN254_02003	FRAN255_01920	FRAN256_01906	SchuS4_01846
group_744		Acetyltransferase	Core	11	FRAN031_01863	FRAN037_01858	FRAN244_01849	FRAN249_01850	FRAN250_01850	FRAN251_01855	FRAN253_01853	FRAN254_02008	FRAN255_01924	FRAN256_01911	SchuS4_01851
group_745		hypothetical protein	Core	11	FRAN031_01867	FRAN037_01862	FRAN244_01853	FRAN249_01854	FRAN250_01854	FRAN251_01859	FRAN253_01857	FRAN254_02012	FRAN255_01928	FRAN256_01917	SchuS4_01855
group_746		hypothetical protein	Core	11	FRAN031_01871	FRAN037_01866	FRAN244_01857	FRAN249_01858	FRAN250_01858	FRAN251_01863	FRAN253_01861	FRAN254_02016	FRAN255_01932	FRAN256_01921	SchuS4_01859
group_747		hypothetical protein	Core	11	FRAN031_01873	FRAN037_01868	FRAN244_01859	FRAN249_01860	FRAN250_01860	FRAN251_01865	FRAN253_01863	FRAN254_02018	FRAN255_01934	FRAN256_01923	SchuS4_01861
group_748		hypothetical protein	Core	11	FRAN031_01875	FRAN037_01870	FRAN244_01861	FRAN249_01862	FRAN250_01862	FRAN251_01867	FRAN253_01866	FRAN254_02020	FRAN255_01938	FRAN256_01925	SchuS4_01863
group_749		hypothetical protein	Core	11	FRAN031_01883	FRAN037_01878	FRAN244_01869	FRAN249_01870	FRAN250_01870	FRAN251_01875	FRAN253_01874	FRAN254_02029	FRAN255_01947	FRAN256_01934	SchuS4_01871
ramA		hypothetical protein	Core	11	FRAN031_01073	FRAN037_01071	FRAN244_01066	FRAN249_01066	FRAN250_01062	FRAN251_01067	FRAN253_01068	FRAN254_01141	FRAN255_01108 FRAN255_01109	FRAN256_01087 FRAN256_01086	SchuS4_01067
group_750		hypothetical protein	Core	11	FRAN031_01888	FRAN037_01883	FRAN244_01874	FRAN249_01875	FRAN250_01875	FRAN251_01880	FRAN253_01879	FRAN254_02034	FRAN255_01952	FRAN256_01940	SchuS4_01876
dtd_2		D-aminoacyl-tRNA deacylase	Core	11	FRAN031_01896	FRAN037_01891	FRAN244_01882	FRAN249_01883	FRAN250_01883	FRAN251_01888	FRAN253_01887	FRAN254_02042	FRAN255_01959	FRAN256_01946	SchuS4_01884
group_752		hypothetical protein	Core	11	FRAN031_01901	FRAN037_01896	FRAN244_01887	FRAN249_01888	FRAN250_01888	FRAN251_01893	FRAN253_01892	FRAN254_02047	FRAN255_01963	FRAN256_01951	SchuS4_01889
group_753		hypothetical protein	Core	11	FRAN031_01902	FRAN037_01897	FRAN244_01888	FRAN249_01889	FRAN250_01889	FRAN251_01894	FRAN253_01893	FRAN254_02048	FRAN255_01964	FRAN256_01952	SchuS4_01890
group_754		hypothetical protein	Core	11	FRAN031_01904	FRAN037_01899	FRAN244_01890	FRAN249_01891	FRAN250_01891	FRAN251_01896	FRAN253_01895	FRAN254_02050	FRAN255_01966	FRAN256_01954	SchuS4_01892
group_755		hypothetical protein	Core	11	FRAN031_01910	FRAN037_01905	FRAN244_01896	FRAN249_01897	FRAN250_01897	FRAN251_01902	FRAN253_01901	FRAN254_02056	FRAN255_01971	FRAN256_01960	SchuS4_01898
group_756		hypothetical protein	Core	11	FRAN031_01913	FRAN037_01908	FRAN244_01899	FRAN249_01900	FRAN250_01900	FRAN251_01905	FRAN253_01904	FRAN254_02059	FRAN255_01974	FRAN256_01963	SchuS4_01901
gmhA		Phosphoheptose isomerase	Core	11	FRAN031_01936	FRAN037_01931	FRAN244_01922	FRAN249_01923	FRAN250_01923	FRAN251_01928	FRAN253_01927	FRAN254_02084	FRAN255_01997	FRAN256_01986	SchuS4_01924
dmlR_5		HTH-type transcriptional regulator DmlR	Core	11	FRAN031_01941	FRAN037_01936	FRAN244_01927	FRAN249_01928	FRAN250_01928	FRAN251_01933	FRAN253_01932	FRAN254_02089	FRAN255_02002	FRAN256_01992	SchuS4_01929
group_759		Pyridoxal phosphate homeostasis protein	Core	11	FRAN031_01944	FRAN037_01939	FRAN244_01930	FRAN249_01931	FRAN250_01931	FRAN251_01936	FRAN253_01935	FRAN254_02092	FRAN255_02004	FRAN256_01994	SchuS4_01932
clsA_1		Cardiolipin synthase A	Core	11	FRAN031_01124 FRAN031_01125 FRAN031_01126	FRAN037_01122 FRAN037_01123	FRAN244_01117 FRAN244_01118	FRAN249_01117 FRAN249_01118	FRAN250_01114 FRAN250_01115	FRAN251_01119 FRAN251_01120	FRAN253_01119 FRAN253_01120	FRAN254_01199 FRAN254_01200	FRAN255_01165	FRAN256_01148 FRAN256_01149	SchuS4_01118 SchuS4_01119
group_760		hypothetical protein	Core	11	FRAN031_01948	FRAN037_01943	FRAN244_01934	FRAN249_01935	FRAN250_01935	FRAN251_01940	FRAN253_01939	FRAN254_02097	FRAN255_02008	FRAN256_01998	SchuS4_01936
group_761		hypothetical protein	Core	11	FRAN031_01954	FRAN037_01949	FRAN244_01940	FRAN249_01941	FRAN250_01941	FRAN251_01946	FRAN253_01945	FRAN254_02103	FRAN255_02015	FRAN256_02005	SchuS4_01942
groS		10 kDa chaperonin	Core	11	FRAN031_01957	FRAN037_01952	FRAN244_01943	FRAN249_01944	FRAN250_01944	FRAN251_01949	FRAN253_01948	FRAN254_02106	FRAN255_02018	FRAN256_02008	SchuS4_01945
haeIIIM_3		hypothetical protein	Core	11	FRAN031_01962	FRAN037_01987	FRAN244_01977	FRAN249_01978	FRAN250_01978	FRAN251_01977	FRAN253_01981	FRAN254_02139	FRAN255_02051	FRAN256_02043	SchuS4_01978
kdpE		Transcriptional regulatory protein KdpE	Core	11	FRAN031_01981	FRAN037_02006	FRAN244_01996	FRAN249_01997	FRAN250_01997	FRAN251_01996	FRAN253_02000	FRAN254_02159	FRAN255_02072	FRAN256_02061	SchuS4_01997
kdpB_2		Potassium-transporting ATPase ATP-binding subunit	Core	11	FRAN031_01984	FRAN037_02009	FRAN244_01999	FRAN249_02000	FRAN250_02000	FRAN251_01999	FRAN253_02003	FRAN254_02163	FRAN255_02076	FRAN256_02065	SchuS4_02000
kdc		Alpha-keto-acid decarboxylase	Core	11	FRAN031_01991	FRAN037_02055	FRAN244_02006	FRAN249_02007	FRAN250_02007	FRAN251_02006	FRAN253_02010	FRAN254_02170	FRAN255_02084	FRAN256_02072	SchuS4_02007
group_767		Putative O-methyltransferase	Core	11	FRAN031_02017	FRAN037_02029	FRAN244_02032	FRAN249_02033	FRAN250_02033	FRAN251_02032	FRAN253_02036	FRAN254_02197	FRAN255_02109	FRAN256_02098	SchuS4_02033
group_769		hypothetical protein	Core	11	FRAN031_02024	FRAN037_02022	FRAN244_02039	FRAN249_02040	FRAN250_02040	FRAN251_02039	FRAN253_02043	FRAN254_02204	FRAN255_02115	FRAN256_02105	SchuS4_02040
yqeY		putative protein YqeY	Core	11	FRAN031_01172	FRAN037_01169	FRAN244_01164	FRAN249_01164	FRAN250_01161	FRAN251_01166	FRAN253_01166	FRAN254_01252	FRAN255_01218	FRAN256_01194 FRAN256_01193	SchuS4_01165
group_770		hypothetical protein	Core	11	FRAN031_02028	FRAN037_02018	FRAN244_02044	FRAN249_02045	FRAN250_02044	FRAN251_02043	FRAN253_02047	FRAN254_02208	FRAN255_02120	FRAN256_02110	SchuS4_02045
group_771		hypothetical protein	Core	11	FRAN031_02031	FRAN037_02015	FRAN244_02047	FRAN249_02048	FRAN250_02047	FRAN251_02046	FRAN253_02050	FRAN254_02211	FRAN255_02123	FRAN256_02113	SchuS4_02048
group_772		hypothetical protein	Core	11	FRAN031_02037	FRAN037_02062	FRAN244_02053	FRAN249_02054	FRAN250_02079	FRAN251_02052	FRAN253_02056	FRAN254_02218	FRAN255_02130	FRAN256_02119	SchuS4_02054
group_773		hypothetical protein	Core	11	FRAN031_02051	FRAN037_02076	FRAN244_02067	FRAN249_02068	FRAN250_02065	FRAN251_02066	FRAN253_02070	FRAN254_02236	FRAN255_02146	FRAN256_02131	SchuS4_02068
group_774		hypothetical protein	Core	11	FRAN031_02055	FRAN037_02080	FRAN244_02071	FRAN249_02072	FRAN250_02061	FRAN251_02070	FRAN253_02074	FRAN254_02240	FRAN255_02150	FRAN256_02135	SchuS4_02072
group_775		hypothetical protein	Core	11	FRAN031_00742	FRAN037_00743	FRAN244_00740	FRAN249_00740	FRAN250_00732	FRAN251_00737	FRAN253_00739	FRAN254_00779	FRAN255_00768	FRAN256_00754	SchuS4_00741
group_778		hypothetical protein	Core	11	FRAN031_01492	FRAN037_01489	FRAN244_01483	FRAN249_01483	FRAN250_01482	FRAN251_01486	FRAN253_01487	FRAN254_01607	FRAN255_01552	FRAN256_01524	SchuS4_01483
group_779		hypothetical protein	Core	11	FRAN031_00140	FRAN037_00140	FRAN244_00139	FRAN249_00139	FRAN250_00134	FRAN251_00136	FRAN253_00139	FRAN254_00142	FRAN255_00147	FRAN256_00147	SchuS4_00139
yjcD		Putative ATP-dependent DNA helicase YjcD	Core	11	FRAN031_01245 FRAN031_01246	FRAN037_01241 FRAN037_01242	FRAN244_01236 FRAN244_01237	FRAN249_01236 FRAN249_01237	FRAN250_01233 FRAN250_01234	FRAN251_01238 FRAN251_01239	FRAN253_01238 FRAN253_01239	FRAN254_01330 FRAN254_01331	FRAN255_01292 FRAN255_01293	FRAN256_01265	SchuS4_01237 SchuS4_01238
inhA		Isonitrile hydratase	Core	11	FRAN031_00591	FRAN037_00593	FRAN244_00591	FRAN249_00591	FRAN250_00583	FRAN251_00588	FRAN253_00590	FRAN254_00623	FRAN255_00610	FRAN256_00604	SchuS4_00592
group_781		hypothetical protein	Core	11	FRAN031_00849	FRAN037_00850	FRAN244_00847	FRAN249_00847	FRAN250_00840	FRAN251_00846	FRAN253_00846	FRAN254_00900	FRAN255_00881	FRAN256_00865	SchuS4_00848
panB		3-methyl-2-oxobutanoate hydroxymethyltransferase	Core	11	FRAN031_01592	FRAN037_01590	FRAN244_01581	FRAN249_01582	FRAN250_01582	FRAN251_01586	FRAN253_01585	FRAN254_01710	FRAN255_01653	FRAN256_01630	SchuS4_01582
group_783		hypothetical protein	Core	11	FRAN031_00192	FRAN037_00192	FRAN244_00191	FRAN249_00191	FRAN250_00186	FRAN251_00188	FRAN253_00191	FRAN254_00197	FRAN255_00198	FRAN256_00200	SchuS4_00191
group_784		hypothetical protein	Core	11	FRAN031_00285	FRAN037_00286	FRAN244_00284	FRAN249_00284	FRAN250_00278	FRAN251_00280	FRAN253_00284	FRAN254_00297	FRAN255_00297	FRAN256_00290	SchuS4_00285
crcB		Putative fluoride ion transporter CrcB	Core	11	FRAN031_00290	FRAN037_00291	FRAN244_00289	FRAN249_00289	FRAN250_00283	FRAN251_00285	FRAN253_00289	FRAN254_00303	FRAN255_00302	FRAN256_00296	SchuS4_00290
asd		Aspartate-semialdehyde dehydrogenase	Core	11	FRAN031_00469	FRAN037_00470	FRAN244_00469	FRAN249_00469	FRAN250_00460	FRAN251_00465	FRAN253_00468	FRAN254_00492	FRAN255_00484	FRAN256_00479	SchuS4_00470
thrC_1		Threonine synthase	Core	11	FRAN031_00475	FRAN037_00476	FRAN244_00475	FRAN249_00475	FRAN250_00466	FRAN251_00471	FRAN253_00474	FRAN254_00498	FRAN255_00491	FRAN256_00482	SchuS4_00476
group_79		hypothetical protein	Core	11	FRAN031_01252	FRAN037_01248	FRAN244_01243	FRAN249_01243	FRAN250_01240	FRAN251_01245	FRAN253_01245	FRAN254_01340 FRAN254_01338 FRAN254_01339	FRAN255_01300	FRAN256_01271	SchuS4_01244
ilvD		Dihydroxy-acid dehydratase	Core	11	FRAN031_00718	FRAN037_00720	FRAN244_00717	FRAN249_00717	FRAN250_00709	FRAN251_00714	FRAN253_00716	FRAN254_00752	FRAN255_00747	FRAN256_00733	SchuS4_00718
panS		Pantothenate precursors transporter PanS	Core	11	FRAN031_00962	FRAN037_00960	FRAN244_00957	FRAN249_00957	FRAN250_00950	FRAN251_00956	FRAN253_00957	FRAN254_01022	FRAN255_00993	FRAN256_00973	SchuS4_00958
group_794		hypothetical protein	Core	11	FRAN031_01785	FRAN037_01780	FRAN244_01770	FRAN249_01771	FRAN250_01771	FRAN251_01776	FRAN253_01774	FRAN254_01922	FRAN255_01842	FRAN256_01831	SchuS4_01771
dtpC_2		Dipeptide and tripeptide permease C	Core	11	FRAN031_01408	FRAN037_01405	FRAN244_01399	FRAN249_01399	FRAN250_01396	FRAN251_01402	FRAN253_01402	FRAN254_01512 FRAN254_01511	FRAN255_01465 FRAN255_01464	FRAN256_01432 FRAN256_01433 FRAN256_01434	SchuS4_01400
group_80		hypothetical protein	Core	11	FRAN031_01264	FRAN037_01260	FRAN244_01255	FRAN249_01255	FRAN250_01252	FRAN251_01257	FRAN253_01257	FRAN254_01353 FRAN254_01352 FRAN254_01351	FRAN255_01312	FRAN256_01284	SchuS4_01256
cinA		Putative competence-damage inducible protein	Core	11	FRAN031_01284	FRAN037_01280	FRAN244_01275	FRAN249_01275	FRAN250_01272	FRAN251_01277	FRAN253_01277	FRAN254_01374 FRAN254_01375	FRAN255_01334 FRAN255_01333	FRAN256_01304	SchuS4_01276
phrA_1		Deoxyribodipyrimidine photo-lyase	Core	11	FRAN031_01293 FRAN031_01294	FRAN037_01289 FRAN037_01290	FRAN244_01284 FRAN244_01285	FRAN249_01284 FRAN249_01285	FRAN250_01281 FRAN250_01282	FRAN251_01286 FRAN251_01287	FRAN253_01286 FRAN253_01287	FRAN254_01383 FRAN254_01384	FRAN255_01344 FRAN255_01345	FRAN256_01314	SchuS4_01285 SchuS4_01286
group_83		hypothetical protein	Core	11	FRAN031_01376	FRAN037_01372	FRAN244_01367	FRAN249_01367	FRAN250_01364	FRAN251_01370	FRAN253_01370 FRAN253_01369	FRAN254_01478	FRAN255_01431	FRAN256_01396	SchuS4_01368
cbh_2		Choloylglycine hydrolase	Core	11	FRAN031_01409	FRAN037_01406	FRAN244_01400	FRAN249_01400	FRAN250_01397	FRAN251_01403	FRAN253_01403	FRAN254_01514 FRAN254_01513	FRAN255_01466	FRAN256_01435	SchuS4_01401
group_85		hypothetical protein	Core	11	FRAN031_01418	FRAN037_01415	FRAN244_01409	FRAN249_01409	FRAN250_01406	FRAN251_01412	FRAN253_01412	FRAN254_01527	FRAN255_01476 FRAN255_01477	FRAN256_01447 FRAN256_01448	SchuS4_01410
nimR		HTH-type transcriptional regulator NimR	Core	11	FRAN031_01430	FRAN037_01427	FRAN244_01421	FRAN249_01421	FRAN250_01419 FRAN250_01418	FRAN251_01424	FRAN253_01425 FRAN253_01424	FRAN254_01539 FRAN254_01540	FRAN255_01489	FRAN256_01461	SchuS4_01422
hdfR_1		HTH-type transcriptional regulator HdfR	Core	11	FRAN031_01464	FRAN037_01461	FRAN244_01455	FRAN249_01455	FRAN250_01454	FRAN251_01458	FRAN253_01459	FRAN254_01576	FRAN255_01524 FRAN255_01523	FRAN256_01496 FRAN256_01497	SchuS4_01456
uvrA		UvrABC system protein A	Core	11	FRAN031_01501	FRAN037_01498	FRAN244_01492	FRAN249_01492	FRAN250_01491	FRAN251_01495	FRAN253_01496	FRAN254_01618 FRAN254_01617 FRAN254_01616	FRAN255_01563	FRAN256_01534	SchuS4_01492
group_89		hypothetical protein	Core	11	FRAN031_01587	FRAN037_01585	FRAN244_01576	FRAN249_01577	FRAN250_01577	FRAN251_01581	FRAN253_01580	FRAN254_01705	FRAN255_01647 FRAN255_01646	FRAN256_01624 FRAN256_01623	SchuS4_01577
pepN		Aminopeptidase N	Core	11	FRAN031_02048	FRAN037_02073	FRAN244_02064	FRAN249_02065	FRAN250_02068	FRAN251_02063	FRAN253_02067	FRAN254_02229 FRAN254_02232 FRAN254_02230 FRAN254_02233 FRAN254_02231	FRAN255_02143	FRAN256_02127 FRAN256_02128	SchuS4_02065
recB		RecBCD enzyme subunit RecB	Core	11	FRAN031_01597 FRAN031_01598	FRAN037_01595	FRAN244_01586	FRAN249_01587	FRAN250_01587	FRAN251_01591	FRAN253_01590	FRAN254_01716 FRAN254_01717	FRAN255_01658	FRAN256_01635	SchuS4_01587
cntI		hypothetical protein	Core	11	FRAN031_01604	FRAN037_01601	FRAN244_01592	FRAN249_01593	FRAN250_01593	FRAN251_01597	FRAN253_01596	FRAN254_01723	FRAN255_01663	FRAN256_01642 FRAN256_01641	SchuS4_01593
group_92		hypothetical protein	Core	11	FRAN031_01642 FRAN031_01643	FRAN037_01638 FRAN037_01639	FRAN244_01629 FRAN244_01630	FRAN249_01630 FRAN249_01631	FRAN250_01630 FRAN250_01631	FRAN251_01634 FRAN251_01635	FRAN253_01633 FRAN253_01634	FRAN254_01761 FRAN254_01762	FRAN255_01703	FRAN256_01682 FRAN256_01683	SchuS4_01630 SchuS4_01631
group_93		hypothetical protein	Core	11	FRAN031_01782	FRAN037_01777	FRAN244_01767	FRAN249_01768	FRAN250_01768	FRAN251_01773	FRAN253_01771	FRAN254_01918 FRAN254_01919	FRAN255_01839	FRAN256_01828	SchuS4_01768
ybhH		Putative isomerase YbhH	Core	11	FRAN031_01791 FRAN031_01792	FRAN037_01786 FRAN037_01787	FRAN244_01776 FRAN244_01777	FRAN249_01777 FRAN249_01778	FRAN250_01777 FRAN250_01778	FRAN251_01782 FRAN251_01783	FRAN253_01780 FRAN253_01781	FRAN254_01931 FRAN254_01932	FRAN255_01848 FRAN255_01849	FRAN256_01838	SchuS4_01777 SchuS4_01778
group_95		hypothetical protein	Core	11	FRAN031_01815	FRAN037_01810	FRAN244_01800	FRAN249_01801	FRAN250_01801	FRAN251_01806	FRAN253_01804	FRAN254_01960 FRAN254_01959	FRAN255_01873	FRAN256_01862 FRAN256_01861	SchuS4_01801
group_96		hypothetical protein	Core	11	FRAN031_01831 FRAN031_01832	FRAN037_01826 FRAN037_01827	FRAN244_01816 FRAN244_01817	FRAN249_01817 FRAN249_01818	FRAN250_01817 FRAN250_01818	FRAN251_01822 FRAN251_01823	FRAN253_01820 FRAN253_01821	FRAN254_01975 FRAN254_01976	FRAN255_01890 FRAN255_01889	FRAN256_01880	SchuS4_01817 SchuS4_01818
mdtL_4		Multidrug resistance protein MdtL	Core	11	FRAN031_01861 FRAN031_01862	FRAN037_01856 FRAN037_01857	FRAN244_01847 FRAN244_01848	FRAN249_01848 FRAN249_01849	FRAN250_01848 FRAN250_01849	FRAN251_01853 FRAN251_01854	FRAN253_01851 FRAN253_01852	FRAN254_02006 FRAN254_02007	FRAN255_01923	FRAN256_01909 FRAN256_01910	SchuS4_01849 SchuS4_01850
greA		Transcription elongation factor GreA	Core	11	FRAN031_01502	FRAN037_01499	FRAN244_01493	FRAN249_01493	FRAN250_01492	FRAN251_01496	FRAN253_01497	FRAN254_01619	FRAN255_01564	FRAN256_01535	SchuS4_01493
group_979		hypothetical protein	Core	11	FRAN031_01175	FRAN037_01172	FRAN244_01167	FRAN249_01167	FRAN250_01164	FRAN251_01169	FRAN253_01169	FRAN254_01256	FRAN255_01221	FRAN256_01197	SchuS4_01168
group_98		hypothetical protein	Core	11	FRAN031_01874	FRAN037_01869	FRAN244_01860	FRAN249_01861	FRAN250_01861	FRAN251_01866	FRAN253_01864 FRAN253_01865	FRAN254_02019	FRAN255_01937 FRAN255_01935	FRAN256_01924	SchuS4_01862
[truncated: 21 more rows]
