# Supplementary material for: Development, Phenotypic Characterization and Genomic Analysis of a Francisella tularensis Panel for Tularemia Vaccine Testing
Source: Front Microbiol. 2021 Aug 11;12:725776. doi: 10.3389/fmicb.2021.725776 (PMC8386241; doi:10.3389/fmicb.2021.725776)
Supplement: Supplementary file 4 [file Data_Sheet_2.xlsx]

## Sheet: Supplementary datasheet 2
Supplementary Datasheet 2
Locus tag	Protein product	Gene name	Location in genome	Function	amino acid length	Mutation
FRAN254_00019	hypothetical		14,998 -> 15,135	hypothetical	45; 192 (FL)	indel†
FRAN254_00090	LysR family transcriptional regulator	lysR	84,698 -> 85,126	transcriptional regulator	142; 197 (FL)	indel†
FRAN254_00114	transposase		107,567 -> 107,109	transposase	152; 193 (FL)	del†
FRAN254_00243	outer membrane lipoprotein		229,614 -> 229,150	cell wall/ envelope	154	indel
FRAN254_00268	Lipid A biosynthesis lauroyltransferase	lpxL_2	246,297 -> 245,926	cell wall/ envelope	123; 307 (FL)	del†
FRAN254_00291	hypothetical		266,882 -> 267,133	hypothetical	83	+
FRAN254_00323	Cytochrome d ubiquinol oxidase subunit X		290,547 -> 290,407	transport/ metabolism	46	del†
FRAN254_00446	Bifunctional NMN adenylyltransferase/Nudix hydrolase		387,917 -> 388,087	transport/ metabolism	56; 347 (FL)	del†
FRAN254_00475	type I pullulanase		421,511 -> 420,951	transport/ metabolism	186; 1070 (FL)	indel‡
FRAN254_00543	tRNA (cytidine(34)-2'-O)-methyltransferase		479,522 -> 479,836	RNA biogenesis	93; 155 (FL)	indel†
FRAN254_00666	hypothetical protein		584,189 -> 584,623	hypothetical	62	+
FRAN254_00766	Ion-translocating oxidoreductase complex subunit B		669,953 -> 669,729	transport/ metabolism	74; 209 (FL)	indel‡
FRAN254_00771	non-heme containing ferritin		672,994 -> 672,821	transport/ metabolism	57; 165 (FL)	ins†
FRAN254_00780	cytochrome b/b6 domain-containing protein		679,671 -> 680,258	transport/ metabolism	195	indel‡
FRAN254_00811	Dipeptide and tripeptide permease B		704,877 -> 704,449	transport/ metabolism	142; 434 (FL)	ins†
FRAN254_00843	Enolase/ phosphopyruvate hydratase		728,833 -> 728,958	transport/ metabolism	41; 456 (FL)	del
FRAN254_00859	Oxidoreductase, short-chain dehydrogenase/reductase family		745,828 -> 745,658	transport/ metabolism	56; 262 (FL)	indel‡
FRAN254_00968	Sialic acid transporter NanT	nanT	823,474 -> 824,283	transport/ metabolism	269; 418 (FL)	indel‡
FRAN254_01105	Fatty acid hydroxylase family (carotene hydroxylase/sterol desaturase)		932,864 -> 933,256	transport/ metabolism	130; 184 (FL)	del†
FRAN254_01110	Methionyl-tRNA formyltransferase		936,571 -> 936,813	RNA biogenesis	80; 313 (FL)	indel‡
FRAN254_01181	Amino-acid permease RocC	rocC	990,714 -> 990,118	transport/ metabolism	198; 455 (FL)	del†
FRAN254_01183	aminotransferase class I/II-fold pyridoxal phosphate-dependent enzyme		991,794 -> 992,168	transport/ metabolism	124; 413 (FL)	indel‡
FRAN254_01194	hypothetical protein		1,002,178 -> 1,002,023	hypothetical	51	+
FRAN254_01216	hypothetical protein		1,021,345 -> 1,021,211	hypothetical	44	+
FRAN254_01290	hypothetical protein		1,074,692 -> 1,074,390	hypothetical	100; 124 (FL)	del†
FRAN254_01343	Peptide methionine sulfoxide reductase MsrB	msrB	1,116,396 -> 1,115,866	post-translational modification/ protein turnover	176; 284 (FL)	indel‡
FRAN254_01406	3-dehydroquinate synthase		1,167,448 -> 1,167,341	transport/ metabolism	35; 359 (FL)	indel†
FRAN254_01414	putative type IV pili, pilus assembly protein		1,173,342 -> 1,172,974	cell wall/ envelope	122; 334 (FL)	indel‡
FRAN254_01434	hypothetical protein		1,188,918 -> 1,188,829	hypothetical	29; 69 (FL)	indel†
FRAN254_01487	hypothetical protein		1,231,163 -> 1,230,795	hypothetical	122; 130 (FL)	del†
FRAN254_01522	hypothetical protein		1,259,524 -> 1,259,772	hypothetical	82; 423 (FL)	del‡
FRAN254_01578	linear amide C-N hydrolase/ choloylglycine hydrolase family protein		1,304,481 -> 1,304,606	cell wall/ envelope	41; 281 (FL)	indel†
FRAN254_01636	2,3-bisphosphoglycerate-independent phosphoglycerate mutase		1,357,119 -> 1,357,280	transport/ metabolism	53; 512 (FL)	del†
FRAN254_01724	hypothetical protein		1,450,653 -> 1,450,384	hypothetical	89; 128 (FL)	del
FRAN254_01857	hypothetical protein		1,564,183 -> 1,564,034	hypothetical	49; 118 (FL)	del†
FRAN254_01882	ATP-dependent helicase HrpA	hrpA	1,580,332 -> 1,580,102	RNA biogenesis	76; 1422 (FL)	indel‡
FRAN254_01886	putative protein YfgD	yfgD	1,585,106 -> 1,584,873	transport/ metabolism	77; 121 (FL)	del†
FRAN254_01958	hypothetical protein		1,642,339 -> 1,642,244	DNA replication/ repair	31; 220 (FL)	del†
FRAN254_01989	50S ribosomal protein L28		1,671,205 -> 1,671,333	RNA biogenesis	42; 78 (FL)	ins†
FRAN254_02067	hypothetical protein		1,735,619 -> 1,735,446	hypothetical		+
FRAN254_00287	Fe(2+) transporter permease subunit FeoB	feoB	261,327 -> 263,267	transport/ metabolism	647; 748 (FL)	del
FRAN254_01521	hypothetical membrane protein		1,259,396 -> 1,259,136	hypothetical	87	indel†
FRAN254_01860	tyrosine-specific transport protein		1,564,831 -> 1,565,049	transport/ metabolism	73; 398 (FL)	del†
FRAN254_01941	glycosyl hydrolase, family 3		1,627,104 -> 1,626,901	transport/ metabolism	68; 423 (FL)	ins†
FRAN255_01669	hypothetical		1,452,359 -> 1,450,725	hypothetical	544	mis
FRAN255_00106	hypothetical protein		96,111 -> 96,527	hypothetical	138	+
FRAN255_00229	transporter protein		218,357 -> 218,572	transport/ metabolism	72	+
FRAN255_00262	type I pullulanase		242,121 -> 242,231	transport/ metabolism	186; 1070 (FL)	indel‡
FRAN255_00278	hypothetical protein		253,679 -> 253,503	hypothetical	58; 141 (FL)	ins†
FRAN255_00296	hypothetical protein		270,325 -> 270,098	hypothetical	75; 123 (FL)	del†
FRAN255_00440	putative lipoprotein		384,383 -> 384,487	cell wall/ envelope	34	mis
FRAN255_00485	Aspartate-semialdehyde dehydrogenase	asd	439,462 -> 438,839	transport/ metabolism	207; 366 (FL)	del†
FRAN255_00528	hypothetical protein		475,873 -> 476,232	post-translational modification/ protein turnover	119; 339 (FL)	del†
FRAN255_00560	hypothetical protein		507,640 -> 507,807	hypothetical	441	mis
FRAN255_00598	tRNA-dihydrouridine synthase B	dusB	541,329 -> 541,460	RNA biogenesis	43; 327 (FL)	del†
FRAN255_00600	type I restriction-modification system, M subunit, putative/ N-6 DNA methylase		542,540 -> 542,668	DNA modification	42; 197 (FL)	ins†
FRAN255_00639	DUF1338 domain-containing protein/ putative metal hydrolase- involved in lysine metabolism		571,797 -> 572,180	transport/ metabolism	94; 259 (FL)	del†
FRAN255_00703	beta-N-acetylglucosaminidase		621,829 -> 622,068	transport/ metabolism	79	+
FRAN255_00723	acid phosphatase/ haloacid dehalogenase		638,130 -> 638,351	transport/ metabolism	73; 247 (FL)	del†
FRAN255_00738	FAD-binding domain		651,536 -> 651,351	transport/ metabolism	61; 396 (FL)	del†
FRAN255_00798	potassium channel protein/ NAD-binding protein		702,221 -> 701,949	transport/ metabolism	90; 327 (FL)	del†
FRAN255_00855	DUF819 containing protein		754,817 -> 755,074	hypothetical	85; 169 (FL)	ins†
FRAN255_00863	LPS-assembly protein LptD	lptD_2	761,302 -> 759,476	cell wall/ envelope	608; 721 (FL)	del/non
FRAN255_00890	putative metal-dependent hydrolase YjjV/ TatD family hydrolase	yjjV	781,567 -> 780,893	DNA modification	224; 248 (FL)	del
FRAN255_00914	Ribonuclease BN/ arylsulfatase/MBL fold metallo-hydrolase	rbn	801,472 -> 801,975	RNA biogenesis	167; 320 (FL)	del†
FRAN255_00917	DUF692 domain-containing protein		802,771 -> 803,283	DNA replication/ repair	170; 270 (FL)	del†
FRAN255_00968	hypothetical protein		844,065 -> 844,280	hypothetical	65	+
FRAN255_01073	RNA-directed DNA polymerase		931,109 -> 931,525	RNA biogenesis	138; 174 (FL)	del†
FRAN255_01155	SEL1-like repeat protein		995,579 -> 995,836	signal transduction	85; 62 (all others)	del†
FRAN255_01177	Melibiose carrier protein	melB	1,017,799 -> 1,018,014	transport/ metabolism	71; 402 (FL)	indel†
FRAN255_01179	hypothetical protein		1,018,578 -> 1,018,435	hypothetical	47	+
FRAN255_01294	ATP-dependent helicase		1,109,439 -> 1,109,107	DNA replication/ repair	110; 169 (FL)	del
FRAN255_01327	tyrosine-specific amino acid transporter		1,135,141 -> 1,135,467	transport/ metabolism	108; 403 (FL)	ins†
FRAN255_01438	M13 family metallopeptidase		1,228,535 -> 1,228,332	post-translational modification/ protein turnover	67; 651 (FL)	indel†
FRAN255_01475	hypothetical protein		1,260,984 -> 1,262,318	hypothetical	434	+
FRAN255_01595	Gentisate 1,2-dioxygenase/ cupin domain protein		1,372,844 -> 1,372,755	transport/ metabolism	29	+
FRAN255_01650	papain-like amidase		1,429,577 -> 1,429,200	post-translational modification/ protein turnover	125	+
FRAN255_01771	hypothetical protein		1,543,198 -> 1,543,025	transport/ metabolism	57	ins
FRAN255_01859	helicase		1,627,243 -> 1,626,869	DNA replication/ repair	124	ins
FRAN255_01929	putative pilus assembly protein		1,684,752 -> 1,684,516	cell wall/ envelope	78; 106 (FL)	del†
FRAN255_01936	Magnesium and cobalt efflux protein CorC	corC	1,689,078 -> 1,688,929	transport/ metabolism	49; 436 (FL)	del†
FRAN255_02000	hypothetical protein		1,749,960 -> 1,750,322	cell wall/ envelope	120; 438 (FL)	del
FRAN255_02014	hypothetical protein		1,760,865 -> 1,760,719	hypothetical	48	+
FRAN255_02071	outer membrane protein FopA	fopA	1,821,007 -> 1,820,786	cell wall/ envelope	73	del†
FRAN255_02077	Potassium-transporting ATPase ATP-binding subunit	kdpB_3	1,827,121 -> 1,826,078	transport/ metabolism	347; 679 (FL)	del
FRAN255_02113	Nicotinamide riboside transporter PnuC	pnuC_3	1,858,351 -> 1,858,653	transport/ metabolism	100; 114 (FL)	indel
FRAN256_00114 FRAN256_00227 FRAN256_00643 FRAN256_00672 FRAN256_00837 FRAN256_00995 FRAN256_01282 FRAN256_01566 FRAN256_01693 FRAN256_01728 FRAN256_01794	IS5 family transposase ISFtu2		26 copies	transposase	158	dup
FRAN256_00584 FRAN256_00638 FRAN256_00790 FRAN256_00827 FRAN256_01227 FRAN256_01404 FRAN256_01475 FRAN256_01531 FRAN256_01709 FRAN256_01748 FRAN256_01886 FRAN256_02011 FRAN256_02069	isftu1 transposase		9 copies	transposase	126	dup
FRAN256_01593	Anhydro-N-acetylmuramic acid kinase	anmK_1	1,405,338 -> 1,404,691	post-translational modification/ protein turnover	215; 133	ins
FRAN256_02038	Anhydro-N-acetylmuramic acid kinase	anmK_3	1,799,031 -> 1,798,048	post-translational modification/ protein turnover		fusion
FRAN256_01594	Anhydro-N-acetylmuramic acid kinase	anmK_2	1,405,673 -> 1,405,293	post-translational modification/ protein turnover	126; 199	del†
FRAN256_00007	uncharacterized MFS-type transporter		4,633 -> 4,887	transport/ metabolism	201; 406 (FL)	ins†
FRAN256_00142	Oligopeptide ABC transporter		135,433 -> 135,651	transport/ metabolism	72	ins
FRAN256_00275	Regulator of chromosome condensation RCC1 family protein		254,250 -> 254,933	signal transduction	227; 259 (FL)	del
FRAN256_00424	putative S-transferase		376,293 -> 376,691	transport/ metabolism	132	indel‡
FRAN256_00481	Homoserine kinase		441,572 -> 441,958	transport/ metabolism	128; 166 (FL)	del‡
FRAN256_00513	ChbG/HpnK family deacetylase		470,862 -> 470,674	transport/ metabolism	62; 268 (FL)	del†
FRAN256_00817	Chitinase		733,883 -> 735,505	transport/ metabolism	540; 760 (FL)	del
FRAN256_00914	hypothetical protein		815,721 -> 815,942	cell wall/ envelope	73; 319 (FL)	del†
FRAN256_01051	hypothetical protein		931,500 -> 931,688	hypothetical	62	+
FRAN256_01063	acetoacetate decarboxylase		942,131 -> 942,021	transport/ metabolism	36	+
FRAN256_01109	hypothetical protein		976,897 -> 976,661	transport/ metabolism	39; 301 (FL)	del
FRAN256_01134	hypothetical protein		993,517 -> 993,816	cell wall/ envelope	99	del†
FRAN256_01179	hypothetical protein	lptA	1,036,237 -> 1,035,818	cell wall/ envelope	139; 277 (FL)	ins†
FRAN256_01315	hypothetical protein		1,152,259 -> 1,152,119	hypothetical	46	del†
FRAN256_01445	hypothetical protein		1,262,054 -> 1,262,176	hypothetical	40	+
FRAN256_01458	Dipeptide and tripeptide permease A		: 1,272,710 -> 1,273,018	transport/ metabolism	102; 493 (FL)	del‡
FRAN256_01658	hypothetical protein		1,460,883 -> 1,460,710	hypothetical	57	+
FRAN256_01877	hypothetical protein		1,652,248 -> 1,651,976	hypothetical	90; 247 (FL)	ins†
FRAN256_01901	hypothetical protein		1,675,902 -> 1,676,168	transport/ metabolism	88; 97 (FL)	ins†
FRAN256_01922	hypothetical protein		1,689,827 -> 1,688,907	cell wall/ envelope	306	ins
FRAN256_01981	hypothetical protein		1,744,050 -> 1,744,916	hypothetical	288; 326 (FL)	del
FRAN256_02037	hypothetical protein	pdpD	1,797,816 -> 1,797,556	cell wall/ envelope	86; 1195 (FL)	del‡
